# Supplementary material for: The “bubbles”-study: Validation of ultra-short scales for the assessment of depression, anxiety and stress symptoms
Source: PLoS One. 2024 Mar 20;19(3):e0300923. doi: 10.1371/journal.pone.0300923 (PMC10954120; doi:10.1371/journal.pone.0300923)
Supplement: S1 Dataset — (XLSX) [file pone.0300923.s001.xlsx]

## Sheet: Unbenannt11
gender	age	maritalsatus	occupation	livingenvironment	socialstatus	Bubble_das_dep	Bubbles_das_anxiety	Bubble_das_stress	pmh9_all	Summe_dass_depression	Summe_dass_anxiety	Summe_dass_stress
1	20	1	1	2	6	4	4	3	20	16	17	18
1	21	2	1	3	3	3	3	3	14	4	6	6
1	21	2	1	1	1	4	3	4	12	21	11	15
1	39	2	1	1	1	4	4	3	1	16	12	14
1	41	1	1	1	1	1	1	1	25	0	0	0
1	41	3	1	1	2	3	2	2	10	7	5	4
1	44	1	1	3	4	1	1	2	14	0	0	2
1	45	3	1	2	3	2	2	2	8	6	6	5
1	48	1	1	2	1	3	2	4	3	9	3	12
1	48	4	1	3	2	4	3	3	0	21	21	21
2	56	1	1	1	2	1	1	2	18	0	0	2
2	56	1	1	1	2	2	1	2	16	1	0	2
1	56	3	1	3	1	4	4	3	2	21	8	11
1	56	3	1	3	1	4	3	3	2	21	8	16
1	57	3	1	3	4	1	1	3	19	0	0	0
1	57	3	1	1	5	1	1	1	27	0	0	0
1	57	3	1	2	5	1	1	2	21	0	0	1
1	57	3	1	3	2	2	1	1	21	1	3	1
1	57	3	1	3	4	3	2	3	10	8	1	5
2	57	3	1	2	2	3	4	3	8	9	3	13
2	58	1	1	3	1	3	1	3	9	14	6	11
1	59	3	1	3	3	2	1	2	15	6	1	4
1	60	3	1	2	5	3	1	3	14	2	0	1
1	60	4	1	3	3	1	1	2	17	7	7	7
1	60	3	1	3	2	4	4	3	0	18	17	19
1	61	3	1	2	4	1	2	1	26	0	3	0
2	62	3	1	2	4	3	4	3	12	6	8	8
1	63	3	1	1	4	1	1	1	26	0	0	0
1	63	3	1	2	2	1	1	1	17	0	0	0
1	63	4	1	3	1	3	2	4	26	0	1	1
1	63	3	1	2	3	2	1	1	16	1	1	2
1	64	3	1	2	4	1	1	2	27	0	0	0
1	64	3	1	2	4	2	2	2	27	0	4	0
2	64	1	1	2	1	3	2	1	11	9	2	1
2	66	2	1	1	3	2	1	1	15	7	0	3
1	78	4	1	1	5	1	2	3	13	2	5	7
2	18	3	1	3	3	3	3	3	13	9	10	10
2	18	1	1	1	2	4	2	3	15	12	14	10
1	19	1	1	2	5	1	1	1	18	4	3	2
1	20	1	1	1	3	1	1	1	21	3	7	2
1	20	4	1	1	4	2	2	2	18	7	7	7
2	20	1	1	1	1	2	2	2	11	6	10	10
2	22	1	1	2	6	3	3	3	18	2	0	2
2	22	1	1	2	4	2	3	1	9	4	8	7
2	22	1	1	2	4	1	1	2	13	10	13	9
2	23	2	1	1	4	4	2	3	21	10	9	9
2	24	1	1	1	4	3	2	3	9	7	7	8
1	25	2	1	2	3	2	3	3	10	6	4	7
2	25	1	1	1	4	3	1	2	8	10	1	8
1	27	4	1	2	4	2	2	3	10	3	7	4
1	27	1	1	2	5	3	3	2	13	11	9	10
2	33	2	1	1	3	2	3	3	15	9	4	6
2	34	3	1	1	4	2	3	3	27	0	0	0
1	35	3	1	1	4	2	3	3	27	0	0	0
2	35	1	1	1	3	1	2	2	17	3	2	7
2	36	3	1	1	4	2	3	3	27	0	0	1
2	36	2	1	1	4	2	1	3	21	3	3	9
2	37	1	1	1	3	4	2	2	14	16	13	13
2	40	3	1	1	2	3	3	3	21	19	19	20
2	41	1	1	1	3	1	1	2	27	0	0	0
2	42	4	1	3	3	3	2	2	22	1	0	0
2	45	3	1	1	3	2	1	2	17	4	3	5
1	50	3	1	2	5	1	1	2	19	15	17	16
2	51	1	1	2	4	2	2	2	20	0	0	0
1	51	2	1	2	2	4	3	3	11	8	5	10
2	53	4	1	3	5	2	2	2	19	0	0	0
2	53	1	1	1	4	1	1	2	16	3	2	6
2	54	4	1	1	4	1	1	2	24	0	1	2
2	55	1	1	3	3	1	1	2	17	1	1	3
1	56	3	1	1	5	2	1	2	16	1	0	2
2	57	1	1	2	3	2	1	2	18	1	0	2
2	57	4	1	1	5	1	1	3	18	1	0	4
2	58	1	1	3	4	2	1	1	14	2	0	0
1	59	2	1	3	4	1	1	1	26	0	0	0
2	60	3	1	3	3	2	1	2	16	0	0	1
1	61	4	1	3	3	1	1	1	24	0	0	1
1	62	3	1	2	4	1	1	2	16	1	0	4
2	63	3	1	1	3	1	1	1	20	0	0	0
2	64	3	1	2	1	2	1	3	13	0	0	0
1	64	4	1	2	4	1	1	1	18	1	3	2
1	64	1	1	1	3	1	1	2	18	0	0	3
1	65	1	1	1	5	1	1	1	27	0	0	0
1	65	2	1	2	3	3	2	2	17	5	7	3
1	65	2	1	2	3	3	2	2	14	5	3	4
2	68	1	1	1	3	3	1	2	9	12	0	4
2	70	3	1	2	4	2	1	2	21	2	1	1
2	70	3	1	3	3	2	1	2	12	7	1	4
2	71	3	1	2	5	1	1	2	18	2	1	1
2	71	1	1	2	2	1	1	1	16	1	0	2
1	75	4	1	3	4	1	1	1	17	0	0	0
2	19	1	1	3	2	3	1	3	12	16	11	15
1	20	1	1	1	2	2	1	2	13	3	3	6
1	20	1	1	3	4	4	3	2	13	7	9	8
1	20	1	1	1	3	2	2	3	15	6	9	12
2	21	1	1	2	3	3	1	2	10	6	8	9
2	22	1	1	2	4	3	2	2	9	4	2	2
2	22	3	1	2	3	3	4	4	18	17	12	14
1	24	3	1	2	3	1	1	2	21	6	4	5
2	24	2	1	1	4	1	1	2	13	11	15	6
1	25	1	1	1	4	1	1	1	15	2	1	0
2	25	1	1	1	1	4	1	2	14	7	8	5
1	26	2	1	1	5	1	3	2	27	0	0	0
2	27	1	1	2	3	4	3	3	8	4	4	1
2	27	1	1	1	3	2	3	3	18	15	12	11
1	27	3	1	3	4	3	2	3	15	13	11	18
2	29	3	1	1	5	4	3	4	27	3	1	3
1	30	2	1	3	3	3	2	3	13	7	7	7
1	32	3	1	2	3	2	2	2	13	10	11	10
1	35	3	1	1	5	3	2	2	17	7	13	13
1	36	3	1	3	4	1	1	2	15	8	12	11
1	37	1	1	1	4	2	1	2	17	0	0	2
1	37	1	1	1	1	3	2	3	14	7	7	7
1	38	3	1	3	2	1	1	2	25	0	0	0
2	38	2	1	2	3	1	1	2	19	0	0	3
1	38	3	1	3	4	3	3	3	9	7	5	7
1	39	3	1	2	4	1	2	2	17	1	3	6
2	40	1	1	3	4	1	1	1	18	0	0	0
1	40	1	1	2	2	1	1	2	16	0	0	0
1	40	3	1	1	5	1	1	2	22	1	0	1
1	40	3	1	3	4	3	2	3	6	6	1	15
1	41	3	1	3	2	2	1	3	15	3	0	5
2	41	3	1	2	2	1	1	2	15	4	3	6
1	41	1	1	2	2	2	1	2	20	2	2	9
1	41	3	1	1	4	3	3	3	0	9	4	10
1	42	3	1	2	3	4	3	4	26	0	0	0
1	42	1	1	2	3	4	3	2	19	11	5	4
1	42	3	1	3	4	2	2	3	10	5	8	10
2	43	2	1	1	2	3	3	3	18	7	7	7
1	43	3	1	2	4	3	2	3	13	12	11	9
1	43	3	1	1	3	2	3	3	16	10	11	11
2	43	1	1	1	1	4	3	3	0	13	10	12
2	45	3	1	2	2	3	4	3	24	12	11	12
1	46	3	1	3	4	1	1	2	21	2	0	1
1	46	1	1	2	3	2	2	3	0	2	3	6
1	47	3	1	3	2	1	1	3	17	0	0	0
1	47	2	1	1	3	1	1	2	20	0	0	0
1	47	3	1	2	3	1	1	1	16	0	0	2
1	47	3	1	3	4	2	2	3	19	16	13	11
1	49	4	1	1	1	4	4	4	0	19	18	18
2	50	1	1	3	4	1	1	2	18	0	0	0
1	50	2	1	1	2	2	4	4	4	9	7	16
1	52	4	1	3	1	2	2	2	14	5	4	3
1	52	4	1	2	1	2	2	3	15	6	2	4
1	52	1	1	1	2	4	4	3	13	9	11	6
1	52	4	1	2	1	2	2	2	17	4	0	7
1	53	3	1	1	3	1	1	2	12	1	0	3
2	53	3	1	3	2	2	2	2	23	1	10	9
2	53	2	1	2	1	1	1	2	8	14	6	12
1	54	3	1	2	4	1	1	1	18	0	0	0
1	54	3	1	3	4	1	1	1	25	0	0	0
2	54	1	1	3	1	2	2	2	26	1	1	3
1	54	3	1	3	4	1	2	2	22	2	1	3
1	54	3	1	1	3	2	2	3	18	3	7	4
1	54	3	1	1	4	2	2	2	21	7	11	5
1	54	3	1	2	4	2	2	2	13	6	3	7
2	55	4	1	3	2	1	1	1	23	0	0	1
2	55	4	1	1	3	1	1	2	25	0	1	1
1	55	4	1	2	2	2	2	2	11	15	4	9
2	55	1	1	1	3	3	2	3	6	15	6	11
1	55	3	1	1	3	3	4	3	16	15	14	17
1	56	4	1	1	2	1	1	1	11	0	0	0
2	56	2	1	3	4	2	2	1	13	1	3	0
1	56	1	1	2	3	2	1	2	18	3	3	2
2	56	4	1	3	3	2	1	1	21	5	3	6
2	56	1	1	1	4	2	2	2	16	12	10	13
1	57	3	1	2	4	1	1	2	16	0	0	0
1	57	3	1	2	4	1	1	2	16	0	0	0
1	57	4	1	1	2	2	1	2	20	0	0	2
1	57	3	1	2	4	2	1	2	18	1	0	2
1	57	4	1	2	2	2	1	2	18	3	1	2
1	57	3	1	1	4	2	1	2	16	9	5	8
1	58	3	1	2	3	1	1	2	20	0	0	0
1	58	1	1	2	2	1	1	2	26	0	0	1
1	58	4	1	3	3	2	1	3	13	5	2	3
1	59	4	1	2	4	1	1	1	27	0	0	0
1	59	1	1	3	3	2	1	2	27	3	0	5
1	59	3	1	3	4	2	1	2	18	5	3	5
2	59	1	1	1	4	2	1	2	16	1	0	6
1	59	3	1	3	4	2	1	1	14	7	0	7
2	59	4	1	2	1	2	2	3	8	12	12	13
1	60	3	1	3	3	2	1	2	18	0	0	0
1	60	4	1	2	2	2	1	2	18	3	0	2
1	60	3	1	1	2	2	2	2	21	4	8	6
1	60	4	1	3	2	2	2	3	18	6	7	8
1	60	4	1	1	4	3	1	1	8	6	3	11
1	60	3	1	2	3	2	3	4	17	2	8	11
1	61	3	1	3	4	1	1	2	23	0	0	1
1	61	3	1	1	4	2	1	1	17	2	1	4
1	61	4	1	2	2	2	2	2	15	5	4	5
1	62	3	1	2	4	2	1	2	19	2	0	5
1	62	2	1	1	2	3	2	3	11	6	5	5
1	63	3	1	1	3	1	1	1	19	0	2	0
1	63	4	1	2	2	1	1	1	21	0	0	3
1	63	3	1	2	3	2	1	2	27	0	0	4
1	63	3	1	3	3	2	2	3	17	3	2	7
1	63	3	1	2	4	1	2	2	13	4	4	8
1	64	3	1	3	2	1	1	2	13	6	0	4
1	64	3	1	1	3	2	2	2	18	6	7	7
1	64	3	1	2	4	2	3	2	17	8	6	10
2	66	3	1	2	3	1	1	2	20	1	1	4
1	66	4	1	1	2	4	1	4	0	20	12	20
1	67	3	1	1	4	2	1	1	15	3	4	3
2	68	1	1	3	2	2	1	3	7	8	7	15
2	70	3	1	2	3	2	1	2	27	0	0	0
1	70	1	1	2	4	1	1	1	27	0	1	0
1	70	3	1	1	4	2	3	2	8	4	7	8
2	72	3	1	1	4	2	1	2	22	3	4	6
1	18	1	1	1	4	2	2	2	18	4	1	5
2	18	1	1	2	2	3	2	2	13	5	5	5
2	19	1	1	1	4	4	2	3	12	11	9	8
2	19	1	1	1	2	4	3	3	1	20	20	15
1	20	2	1	3	5	2	2	2	19	0	0	0
2	20	1	1	1	2	2	1	2	22	2	4	5
2	21	3	1	2	4	1	1	1	0	0	0	0
1	21	1	1	3	3	1	2	3	8	8	4	6
1	21	1	1	2	2	2	2	2	8	6	4	9
1	21	1	1	2	4	2	2	3	13	2	6	10
1	21	1	1	2	4	3	1	3	9	12	11	11
2	21	1	1	1	4	4	3	3	22	11	11	15
1	21	2	1	1	4	1	2	3	19	2	15	16
2	22	1	1	1	4	2	1	1	11	9	10	10
2	22	1	1	2	4	2	2	2	17	9	11	11
1	22	3	1	2	4	2	4	2	15	14	12	12
1	23	1	1	2	4	1	1	2	21	0	0	1
2	23	2	1	3	4	2	1	3	8	4	2	2
2	23	1	1	3	4	2	1	2	23	2	0	4
1	23	1	1	2	4	3	2	3	13	4	3	8
2	23	1	1	2	3	2	3	3	8	10	9	10
1	23	1	1	1	4	1	3	2	18	5	9	11
2	24	1	1	2	3	2	2	1	16	2	2	3
1	24	3	1	1	4	2	2	2	19	1	3	5
1	24	1	1	2	2	2	2	2	21	2	5	5
1	24	1	1	3	2	3	3	3	20	6	3	6
1	24	1	1	3	2	2	2	3	13	3	1	7
1	24	1	1	2	2	3	2	2	10	7	7	7
1	24	2	1	1	3	2	2	3	18	3	2	8
1	24	2	1	1	4	2	2	3	15	7	5	10
1	24	1	1	1	2	4	2	3	10	14	8	14
1	24	2	1	3	1	4	4	3	2	14	14	14
1	24	3	1	3	5	4	2	3	24	18	20	19
2	25	2	1	2	4	1	1	2	21	0	0	0
1	25	1	1	2	4	2	1	2	24	0	1	1
1	25	1	1	1	4	2	2	2	14	2	1	2
1	25	1	1	1	5	2	1	2	20	3	3	3
2	25	1	1	1	2	2	3	2	15	9	7	10
1	25	1	1	1	1	3	3	4	11	11	13	10
1	25	1	1	2	3	4	2	3	13	12	10	12
1	25	2	1	1	4	3	2	3	10	12	10	12
1	25	2	1	3	3	4	2	3	3	19	8	18
1	26	2	1	1	3	1	1	2	23	0	0	0
1	26	2	1	3	4	1	1	2	17	5	2	5
1	26	1	1	2	4	1	2	2	18	3	6	6
1	26	2	1	2	5	2	2	3	18	8	7	9
2	26	3	1	1	5	2	3	3	14	16	15	15
2	27	3	1	1	5	4	3	3	24	3	1	2
1	27	3	1	1	3	3	2	4	24	4	1	3
1	27	1	1	2	4	2	1	2	19	7	5	8
1	27	1	1	2	4	2	1	4	19	6	2	11
2	27	3	1	1	1	3	3	4	20	12	16	16
2	28	3	1	1	4	1	1	1	27	1	4	3
1	28	2	1	2	4	2	4	3	18	4	4	3
1	28	3	1	3	4	1	1	2	21	1	0	4
1	28	2	1	1	4	2	1	3	15	2	2	7
1	28	3	1	1	2	2	1	3	14	7	5	7
2	28	2	1	1	1	4	3	1	14	15	13	8
2	28	1	1	3	4	2	2	2	7	6	11	11
1	29	2	1	2	4	1	1	2	27	0	0	0
1	29	3	1	1	3	2	1	2	27	0	0	4
2	29	3	1	3	3	2	2	2	27	0	1	4
1	29	1	1	1	4	2	2	1	15	5	7	4
1	29	3	1	2	2	2	1	3	16	2	3	6
1	29	1	1	1	4	2	2	2	12	1	0	9
2	29	2	1	1	4	2	1	3	14	8	11	14
2	30	3	1	2	5	1	1	2	23	1	0	2
1	30	3	1	1	4	1	1	1	24	1	2	2
1	30	2	1	1	4	1	1	2	21	2	1	5
2	30	1	1	2	1	4	1	2	8	5	3	5
1	30	3	1	1	4	3	4	3	25	8	10	8
1	30	2	1	2	4	2	2	2	16	5	7	9
1	30	1	1	3	2	2	2	3	20	13	13	9
1	31	3	1	1	4	1	2	2	21	4	0	3
1	31	3	1	1	4	1	1	2	25	2	1	3
1	31	2	1	1	4	3	3	2	21	7	6	7
2	31	3	1	2	5	2	2	2	16	6	5	8
1	31	2	1	2	3	3	3	2	16	7	7	8
1	31	2	1	1	4	2	2	2	21	8	10	11
2	31	3	1	2	4	3	3	3	21	7	8	14
2	32	3	1	1	4	3	2	2	23	0	0	0
2	32	2	1	2	6	1	1	1	0	0	0	0
2	32	3	1	1	4	2	2	2	25	2	1	3
2	32	3	1	1	4	1	1	2	14	7	5	3
2	32	1	1	2	5	1	1	1	13	4	3	4
2	32	2	1	2	3	2	3	3	8	1	5	4
2	32	3	1	1	4	2	3	3	21	1	5	5
2	32	3	1	1	4	1	1	2	14	6	5	5
2	32	3	1	1	4	1	1	2	12	5	6	5
2	32	1	1	1	5	2	1	2	22	4	2	6
2	32	3	1	1	4	1	1	2	15	6	6	7
1	32	2	1	1	4	3	3	3	21	6	7	7
2	32	1	1	2	2	3	4	2	13	10	11	7
1	32	3	1	1	3	2	3	3	15	10	10	8
2	32	3	1	1	4	2	1	2	20	3	1	9
2	32	3	1	1	4	2	1	4	21	1	5	10
2	32	1	1	2	2	3	1	4	0	12	5	10
2	32	3	1	1	4	3	3	2	21	10	9	10
1	32	3	1	1	5	3	2	3	21	14	12	11
1	32	3	1	1	2	4	4	4	23	19	18	16
1	32	3	1	1	4	3	3	3	16	15	17	19
2	33	3	1	1	4	1	1	2	15	2	1	3
1	33	3	1	1	4	1	1	2	26	1	4	4
2	33	2	1	2	2	4	3	3	20	7	1	6
2	33	3	1	1	6	3	3	3	20	7	7	7
2	33	3	1	1	6	3	3	3	20	7	7	7
1	33	3	1	1	4	2	1	2	13	7	5	10
2	33	3	1	1	3	4	2	3	16	10	13	10
1	33	3	1	1	4	3	3	3	23	12	13	13
1	33	3	1	2	5	4	4	4	18	14	14	14
2	33	3	1	1	5	4	4	4	23	13	15	14
2	33	3	1	1	5	3	4	4	23	19	17	18
2	34	2	1	1	4	1	1	2	27	0	0	1
1	34	3	1	2	4	1	1	2	16	1	0	3
2	34	3	1	1	6	3	3	3	18	4	3	4
1	34	3	1	1	4	4	3	4	23	8	4	5
2	34	1	1	1	3	2	3	3	16	7	7	6
1	34	3	1	1	5	1	2	3	12	6	6	7
2	34	1	1	1	4	3	4	4	24	7	6	9
2	34	3	1	1	4	2	1	2	23	8	11	9
1	34	3	1	2	3	3	2	4	23	14	16	11
1	34	3	1	1	3	3	3	3	14	11	9	12
2	34	3	1	1	5	4	3	3	22	14	13	12
1	34	3	1	1	3	4	3	3	18	15	14	13
2	34	3	1	1	5	4	4	4	22	18	17	15
2	35	3	1	1	5	1	1	2	27	0	0	0
2	35	3	1	1	6	3	3	3	27	0	0	0
2	35	3	1	1	4	1	1	1	27	0	0	0
2	35	1	1	2	4	1	1	2	20	0	0	1
2	35	1	1	2	3	1	1	2	20	1	0	2
2	35	3	1	2	5	2	1	3	16	3	1	10
2	35	2	1	2	2	2	2	3	4	16	5	10
2	35	1	1	1	4	4	3	4	13	8	11	11
2	35	3	1	1	3	3	3	3	25	13	12	11
2	35	3	1	3	4	2	1	3	17	11	12	14
1	35	3	1	1	2	4	4	4	23	19	18	16
1	35	3	1	1	3	2	2	2	19	20	18	18
2	35	3	1	1	4	4	4	4	23	17	19	18
2	35	3	1	1	4	4	4	4	25	17	19	18
2	36	3	1	1	6	3	3	3	27	0	0	0
1	36	3	1	3	5	2	2	2	18	0	0	0
2	36	3	1	2	3	1	2	2	16	3	5	3
1	36	2	1	1	4	3	2	2	19	7	4	7
2	36	3	1	2	4	1	1	2	23	11	9	7
2	36	3	1	3	4	3	3	2	22	5	3	8
1	36	2	1	1	3	2	1	2	17	5	3	8
1	36	3	1	1	4	3	2	3	21	6	9	8
2	36	3	1	1	4	3	2	4	12	12	9	9
1	36	3	1	3	4	2	3	2	13	4	14	10
2	36	3	1	3	4	2	1	1	8	11	7	11
1	36	3	1	1	4	3	2	3	18	12	12	11
2	36	3	1	1	4	4	4	3	24	19	17	18
2	37	3	1	1	5	4	4	4	27	0	0	0
2	37	2	1	2	4	1	1	2	27	0	0	0
1	37	1	1	2	3	1	1	1	17	0	0	0
2	37	1	1	2	3	2	1	1	17	2	1	0
2	37	3	1	1	4	1	2	3	27	0	2	0
1	37	2	1	1	4	3	3	3	21	7	7	7
1	37	3	1	1	5	2	3	3	23	10	9	9
2	37	1	1	3	4	1	1	2	16	9	4	10
1	37	3	1	1	4	3	3	3	14	11	11	10
2	37	1	1	2	4	4	3	4	22	12	13	13
2	37	1	1	1	2	4	3	3	23	16	17	15
2	38	3	1	1	4	4	3	1	27	0	0	0
2	38	3	1	1	6	3	3	3	27	0	0	0
1	38	3	1	1	4	1	1	1	20	0	0	0
1	38	2	1	1	4	2	1	2	22	0	0	0
2	38	2	1	1	3	1	1	2	16	0	3	1
1	38	3	1	1	5	3	3	3	24	3	4	3
2	38	1	1	1	3	2	1	3	20	3	2	4
1	38	2	1	2	4	1	1	2	21	4	2	4
1	38	1	1	1	4	1	1	2	16	11	5	7
2	38	3	1	1	1	2	1	2	14	6	8	7
2	38	1	1	2	3	2	1	2	19	14	8	14
2	38	3	1	1	5	3	3	3	26	14	14	14
2	38	1	1	2	4	2	1	2	21	7	11	15
1	38	3	1	3	4	2	1	4	17	7	11	15
1	38	3	1	1	5	3	4	3	14	12	14	15
2	39	3	1	3	3	1	1	2	20	0	0	0
2	39	1	1	3	4	1	1	1	19	0	0	1
2	39	3	1	2	2	1	1	2	21	1	1	2
1	39	1	1	2	5	1	1	2	23	6	0	3
2	39	3	1	1	4	1	1	2	21	2	4	7
1	39	3	1	1	4	3	3	3	14	11	11	10
2	39	2	1	2	3	4	2	2	11	10	12	10
2	40	3	1	2	4	1	1	2	27	0	0	0
2	40	3	1	1	2	1	1	2	18	0	0	0
1	40	2	1	1	5	1	1	1	27	0	0	0
2	40	1	1	2	3	4	1	2	5	18	0	2
2	40	1	1	1	3	3	2	4	10	5	2	5
1	40	1	1	1	3	2	1	2	16	3	0	7
2	40	1	1	1	1	2	2	2	15	7	7	7
1	40	1	1	2	3	2	2	2	13	12	10	10
2	40	2	1	1	4	2	1	3	14	13	11	11
2	40	1	1	2	3	2	1	2	17	7	1	12
1	40	2	1	1	3	4	3	2	22	12	8	12
1	40	3	1	2	4	3	2	3	25	9	10	12
2	40	3	1	1	4	4	4	4	20	10	12	14
2	40	1	1	2	3	2	1	2	10	14	15	14
2	40	3	1	2	3	3	3	4	11	9	9	15
1	41	2	1	1	2	1	2	2	22	0	3	1
2	41	3	1	1	5	3	3	3	18	2	1	3
1	41	3	1	1	4	2	2	2	20	7	6	8
2	41	3	1	2	4	3	2	3	17	10	10	10
1	41	3	1	3	4	3	2	2	13	10	15	13
1	41	3	1	1	4	2	2	2	18	14	14	14
2	41	4	1	1	4	3	4	2	18	14	15	15
2	42	3	1	3	2	2	1	2	27	0	0	0
2	42	2	1	2	3	2	1	2	24	0	0	0
1	42	1	1	2	4	1	1	2	24	0	0	0
2	42	2	1	3	3	2	1	2	21	2	2	5
1	42	4	1	2	3	2	2	2	16	4	0	7
2	42	3	1	2	4	1	1	2	18	6	4	7
1	42	2	1	2	3	2	2	3	10	7	4	10
2	42	3	1	2	5	3	2	2	19	14	14	15
1	42	3	1	1	2	3	3	3	22	16	16	18
2	43	3	1	1	4	1	1	2	20	0	0	0
2	43	4	1	1	3	1	1	1	25	0	0	0
2	43	3	1	3	3	1	1	1	25	0	0	0
1	43	3	1	1	4	2	1	1	18	0	0	0
1	43	1	1	2	4	1	1	2	24	0	0	0
1	43	3	1	3	5	2	1	2	14	3	3	6
2	43	3	1	1	3	3	2	3	10	10	11	6
2	43	3	1	2	3	2	4	3	11	10	5	7
2	43	3	1	3	3	1	2	2	12	7	7	9
2	43	2	1	3	3	2	2	3	17	9	9	10
2	43	2	1	2	3	3	2	3	10	10	6	14
1	44	3	1	1	4	4	4	4	22	0	0	0
1	44	3	1	1	4	1	1	1	27	0	0	0
2	44	4	1	1	3	3	2	2	23	2	1	1
2	44	3	1	1	4	2	2	3	18	5	5	5
1	44	4	1	1	4	3	2	3	16	6	2	6
2	44	3	1	2	4	2	3	3	18	10	11	10
2	44	3	1	2	4	2	3	2	18	14	14	14
2	44	3	1	2	4	2	1	2	21	12	12	15
1	45	1	1	2	3	2	1	2	9	2	0	1
1	45	1	1	1	3	1	1	2	17	1	0	3
2	45	2	1	1	4	1	1	2	24	1	1	6
2	45	3	1	2	4	2	1	2	17	6	7	9
2	45	3	1	2	4	2	2	3	23	12	12	10
2	45	3	1	2	5	3	2	3	19	12	1	11
2	45	3	1	3	4	3	4	4	11	15	10	15
2	46	3	1	2	4	2	1	2	18	1	3	3
2	46	1	1	3	3	3	2	3	4	11	2	5
1	46	2	1	3	4	2	2	2	13	5	15	10
2	46	4	1	3	4	3	1	3	10	20	2	13
2	46	1	1	2	2	3	4	3	14	11	11	14
2	47	3	1	2	4	2	1	2	23	3	0	2
1	47	1	1	3	1	2	1	2	18	3	4	3
2	47	2	1	2	1	3	3	2	2	8	10	9
1	47	1	1	2	4	2	2	3	12	10	5	10
1	47	3	1	1	2	2	3	2	15	8	11	10
1	47	3	1	3	2	4	4	4	7	11	11	12
1	47	4	1	1	3	4	3	2	18	13	12	13
2	48	1	1	3	4	1	1	1	19	0	0	0
2	48	3	1	2	4	1	1	2	9	0	0	0
2	48	3	1	2	2	1	1	2	19	0	0	0
2	48	4	1	1	4	1	1	2	18	2	0	0
2	48	4	1	2	2	2	1	2	18	1	0	1
2	48	3	1	2	5	1	1	2	20	1	0	1
1	48	1	1	1	3	1	1	2	27	0	2	3
2	48	1	1	1	2	2	3	4	10	7	7	7
2	48	1	1	1	2	2	4	4	7	13	13	15
2	49	3	1	2	3	1	1	1	15	0	0	0
2	49	2	1	2	4	2	1	2	23	0	0	0
1	49	3	1	1	4	1	1	1	20	0	0	0
1	49	3	1	2	4	1	1	2	26	0	0	0
1	49	3	1	3	3	1	1	2	19	0	0	1
2	49	3	1	3	4	2	2	2	17	1	0	1
1	49	3	1	3	4	1	1	2	23	1	0	1
2	49	3	1	3	4	1	1	2	17	1	0	5
1	49	1	1	1	5	2	1	2	17	3	0	5
1	49	3	1	3	4	3	2	3	14	11	1	11
2	49	1	1	2	3	3	2	2	19	14	7	16
2	50	2	1	1	6	1	1	1	19	0	0	0
1	50	1	1	1	5	1	1	1	27	0	0	0
1	50	3	1	2	3	1	1	2	18	0	1	0
2	50	3	1	2	3	1	1	3	18	2	3	1
1	50	4	1	2	4	2	1	2	17	3	1	3
1	50	4	1	2	4	2	1	2	19	5	3	5
1	50	3	1	3	4	3	1	2	22	13	16	15
1	50	3	1	3	4	2	2	3	21	14	16	17
2	51	4	1	2	5	1	1	1	23	0	0	0
1	51	3	1	2	2	2	1	2	15	1	0	2
1	51	3	1	2	4	1	1	1	20	1	1	2
2	51	3	1	1	2	1	3	2	17	0	2	2
2	51	3	1	3	5	2	2	2	20	1	4	2
2	51	3	1	1	5	2	1	1	22	2	1	3
1	51	3	1	2	5	2	1	2	16	3	0	4
1	51	3	1	1	3	1	2	2	19	0	2	4
1	51	3	1	3	4	3	2	2	12	5	7	5
2	51	2	1	3	4	2	2	2	16	9	9	10
2	51	3	1	3	3	3	2	2	12	10	10	11
2	52	1	1	2	4	1	1	2	27	0	0	0
2	52	2	1	2	3	4	4	4	17	19	17	17
2	53	1	1	2	2	1	1	1	23	0	0	0
2	53	2	1	3	2	1	1	1	27	0	0	0
2	53	4	1	3	4	2	1	1	19	0	1	0
2	53	4	1	3	4	1	1	1	19	0	0	1
1	53	3	1	1	4	2	1	2	26	0	0	2
2	53	3	1	1	4	1	1	1	27	2	1	3
2	53	2	1	1	4	2	1	2	19	1	1	4
1	53	1	1	2	2	3	3	3	7	7	3	6
2	53	4	1	3	4	2	1	2	11	5	1	7
1	53	3	1	2	4	2	2	3	8	7	6	7
2	53	4	1	2	4	2	1	2	13	12	10	11
2	54	1	1	2	2	1	1	2	26	0	0	0
2	54	4	1	3	3	2	1	2	16	6	1	0
2	54	3	1	1	5	1	1	1	20	0	1	2
1	54	4	1	1	3	1	1	1	27	0	1	4
2	54	4	1	3	4	2	1	1	20	9	1	4
2	54	1	1	1	4	2	1	1	18	5	2	5
1	54	4	1	1	4	2	2	2	9	6	2	8
2	55	2	1	2	4	1	1	1	27	0	0	0
1	55	3	1	2	2	1	1	1	15	0	0	0
1	55	3	1	1	5	1	1	2	18	0	0	0
2	55	2	1	1	4	1	1	1	26	0	1	0
1	55	3	1	3	4	1	1	2	25	0	0	1
1	55	1	1	1	4	2	1	2	19	2	0	3
2	55	4	1	1	3	1	1	2	20	1	1	3
2	55	4	1	3	2	2	2	2	19	2	2	3
2	55	1	1	1	3	2	2	2	8	5	5	6
1	55	3	1	3	2	3	3	2	12	7	7	7
1	55	1	1	1	3	2	1	3	21	3	0	11
2	55	3	1	3	4	4	3	2	21	11	11	11
1	56	3	1	1	2	1	1	2	17	0	0	0
1	56	3	1	3	2	1	1	2	24	0	0	0
2	56	3	1	2	4	1	1	1	27	0	0	3
2	56	3	1	1	3	2	1	1	24	0	1	3
1	56	3	1	2	3	3	1	2	13	3	1	6
1	56	2	1	2	2	4	3	1	9	19	8	8
2	57	3	1	1	4	1	1	1	18	0	0	0
2	57	3	1	2	4	1	1	1	26	2	0	2
2	57	1	1	1	4	2	2	1	19	0	1	2
2	57	1	1	3	2	2	1	2	12	6	3	4
2	57	1	1	2	3	1	1	2	21	2	0	5
1	57	2	1	1	4	2	2	2	18	1	7	5
2	58	3	1	2	4	1	1	2	19	0	0	0
1	58	4	1	2	2	1	1	1	27	0	0	0
2	58	2	1	2	3	2	1	2	17	2	0	0
2	58	3	1	3	3	1	1	2	19	0	0	1
1	58	2	1	3	4	2	1	3	20	0	0	1
1	58	4	1	1	3	1	1	1	22	1	1	1
1	58	3	1	3	4	1	2	2	15	2	0	2
2	58	1	1	1	4	2	2	2	18	1	3	4
2	58	3	1	2	5	2	2	3	8	3	4	7
2	59	1	1	3	5	1	1	1	27	0	0	0
1	59	2	1	3	4	1	1	2	19	0	0	0
1	59	3	1	1	3	1	1	1	20	0	2	0
2	59	3	1	1	4	1	1	2	21	0	1	1
1	59	3	1	3	5	2	1	1	23	0	1	1
1	59	1	1	2	3	1	1	2	19	5	1	3
2	59	2	1	1	4	1	1	2	17	2	0	4
2	59	1	1	2	2	2	2	2	16	3	1	5
1	59	1	1	1	5	2	1	2	17	0	2	5
2	59	4	1	2	2	2	2	2	22	2	3	5
2	59	1	1	1	4	1	1	2	16	2	0	6
1	59	2	1	3	2	1	1	2	20	5	3	6
2	59	4	1	2	2	2	2	2	21	6	6	6
1	60	3	1	1	2	1	2	2	24	0	1	0
2	60	1	1	3	2	2	1	2	8	9	0	2
1	60	4	1	3	2	2	1	2	5	2	1	2
1	60	2	1	3	2	3	2	2	20	0	3	5
2	60	3	1	1	4	2	2	2	19	11	16	16
2	61	1	1	1	4	1	1	1	24	0	0	0
1	61	3	1	1	2	3	2	3	1	13	8	8
1	62	3	1	2	2	1	1	1	24	1	0	0
1	62	2	1	3	4	1	1	1	18	3	2	4
2	62	3	1	3	3	1	1	1	23	3	3	5
1	62	3	1	2	3	1	1	1	16	12	11	13
1	63	2	1	1	3	1	1	1	26	0	0	0
2	63	3	1	1	3	2	1	3	15	0	1	0
1	63	3	1	2	5	1	1	1	22	0	0	1
1	63	3	1	3	4	1	1	2	19	1	0	1
2	63	3	1	3	5	4	4	4	22	2	2	5
2	63	4	1	2	5	1	1	1	16	6	6	5
2	64	1	1	2	3	2	1	1	21	0	1	0
1	64	4	1	1	4	2	1	2	21	1	0	3
2	65	1	1	3	3	1	1	1	21	0	0	0
2	65	3	1	1	4	1	1	1	23	0	0	0
1	65	3	1	3	4	2	1	2	18	0	0	0
1	65	1	1	3	3	2	1	2	25	0	0	1
2	65	3	1	3	4	2	1	2	19	2	2	2
2	66	3	1	2	5	1	1	1	25	0	0	0
1	66	4	1	1	2	2	2	2	10	6	7	6
1	68	4	1	1	4	1	1	2	18	1	1	2
2	70	4	1	3	4	1	1	2	23	0	1	0
2	71	3	1	2	3	1	1	1	22	0	0	0
2	71	3	1	2	2	1	1	3	17	0	0	4
1	71	4	1	1	1	1	4	1	23	0	3	4
2	72	3	1	3	3	1	1	1	23	1	2	1
2	72	3	1	2	3	2	3	2	15	18	18	17
1	73	3	1	2	4	1	1	1	24	0	0	0
2	73	3	1	2	4	4	2	3	11	17	14	14
1	74	3	1	3	4	1	1	2	18	0	1	0
1	74	3	1	1	4	1	2	2	26	0	3	2
2	75	3	1	1	4	1	2	2	25	0	3	2
1	78	3	1	2	3	1	1	1	27	0	6	0
2	79	3	1	1	4	1	1	2	21	0	0	0
1	82	4	1	2	3	1	1	2	24	2	3	5
2	86	3	1	2	4	2	1	2	19	1	1	2
2	18	1	4	2	4	2	2	2	9	7	7	6
1	22	2	4	2	2	1	4	2	4	3	4	3
1	24	3	4	3	3	1	1	3	21	1	0	10
1	26	2	4	1	3	3	3	4	16	19	17	19
1	32	1	4	2	3	2	2	2	23	14	13	15
2	33	3	4	2	3	1	1	1	27	9	12	6
1	34	3	4	2	5	2	1	1	21	5	6	6
1	36	3	4	2	1	3	2	3	12	13	13	10
1	37	3	4	2	4	2	1	2	15	4	1	3
1	38	3	4	3	2	2	1	2	13	10	10	12
2	48	1	4	2	1	2	2	2	13	9	8	10
2	44	1	4	2	1	2	1	2	19	0	0	0
1	18	1	4	1	5	1	1	2	24	0	2	3
2	18	1	4	2	3	1	2	2	22	11	7	4
2	18	1	4	1	5	2	2	3	12	5	3	6
2	18	1	4	2	3	3	2	2	5	8	8	7
2	18	1	4	1	2	3	2	3	5	19	11	11
1	18	1	4	1	4	2	1	3	17	9	5	14
1	18	1	4	2	4	2	1	4	16	7	7	14
2	19	1	4	3	5	2	2	2	16	0	1	5
1	19	1	4	2	4	1	2	1	22	2	4	5
1	19	2	4	3	4	2	1	1	19	8	1	6
2	19	2	4	2	4	2	2	2	11	7	3	6
1	19	1	4	2	3	2	4	3	12	9	13	9
1	19	2	4	1	5	2	2	2	13	10	10	11
1	19	1	4	2	3	4	4	4	0	13	11	12
1	19	4	4	3	3	2	1	4	11	11	0	13
1	20	1	4	1	5	1	1	2	25	2	0	0
2	20	1	4	1	3	2	2	2	17	5	4	9
1	20	1	4	3	3	3	3	3	12	12	4	9
1	20	1	4	1	2	2	1	2	21	10	0	12
1	20	1	4	1	3	2	2	3	16	12	8	12
1	20	1	4	2	4	3	2	2	13	16	14	16
2	21	1	4	2	4	1	1	1	13	7	8	5
1	21	2	4	2	3	3	2	3	15	4	4	6
2	21	1	4	1	3	3	1	3	9	14	4	6
1	21	2	4	2	4	3	2	2	14	4	3	9
1	21	2	4	3	3	2	1	3	8	9	11	10
1	21	2	4	2	4	3	1	3	14	14	1	11
2	22	1	4	1	4	2	2	3	22	3	2	6
2	22	2	4	2	5	4	2	2	12	12	13	7
2	22	1	4	2	3	1	1	2	13	7	5	8
2	22	3	4	1	5	4	3	3	17	12	11	11
1	22	1	4	2	3	2	2	3	15	9	9	13
2	22	1	4	2	2	2	1	2	8	10	11	14
1	23	2	4	1	4	2	1	2	18	1	2	0
1	23	2	4	2	4	3	1	2	16	11	2	8
1	23	3	4	3	4	2	2	2	23	9	9	8
1	23	2	4	2	1	3	1	2	15	5	9	9
2	23	1	4	2	3	2	3	3	14	9	12	10
2	23	1	4	2	3	2	1	2	17	11	4	12
2	23	1	4	2	3	4	3	3	10	10	9	14
1	23	1	4	1	2	4	3	3	27	14	13	15
1	24	1	4	1	4	1	1	2	23	0	0	2
1	24	1	4	2	2	2	1	3	15	3	1	3
1	24	1	4	2	2	2	1	3	19	3	0	6
2	24	3	4	1	3	3	3	2	11	7	11	8
1	24	1	4	2	3	3	3	3	13	11	12	11
2	25	1	4	1	4	2	1	2	11	3	3	1
2	25	1	4	1	5	2	1	2	19	3	2	3
1	25	2	4	1	4	2	1	3	16	6	6	10
2	25	1	4	1	4	3	2	3	4	13	6	10
2	26	1	4	1	3	1	1	2	24	1	0	2
2	27	1	4	2	4	1	1	1	19	0	1	1
1	27	1	4	2	4	3	1	2	12	5	6	4
2	27	3	4	3	5	3	3	2	17	12	12	13
2	28	1	4	1	3	3	4	3	16	13	13	10
1	28	2	4	2	2	2	3	2	15	16	12	13
1	28	1	4	1	1	4	4	3	22	14	15	14
2	29	2	4	2	2	2	1	3	24	13	11	11
1	32	3	4	2	4	4	3	3	21	13	11	12
2	33	3	4	2	4	1	1	2	12	1	0	1
1	35	3	4	2	4	3	3	3	0	2	2	2
1	42	3	4	3	3	1	1	3	8	5	3	2
2	42	1	4	1	4	3	3	2	0	7	9	6
2	68	2	5	2	2	2	2	2	26	7	7	7
1	18	1	5	2	4	3	2	3	10	11	3	13
1	20	2	5	1	2	3	2	4	11	7	6	6
2	21	1	5	2	1	3	2	2	0	17	8	10
1	22	1	5	1	3	3	2	2	6	4	1	4
1	23	1	5	2	1	4	1	4	5	18	2	12
1	24	2	5	2	3	1	1	2	16	1	0	1
2	24	1	5	1	1	3	3	3	16	6	7	6
2	25	1	5	1	1	1	1	1	13	2	1	0
2	25	1	5	2	1	4	1	3	0	18	17	18
2	32	1	5	2	1	2	2	2	13	12	10	10
1	34	4	5	2	1	3	1	3	7	8	2	10
1	34	2	5	2	1	4	4	4	0	16	16	17
1	36	1	5	2	1	2	2	3	5	12	2	7
1	37	3	5	2	2	3	2	3	5	5	3	4
1	38	1	5	2	3	2	1	1	12	5	8	5
2	39	1	5	2	1	3	3	3	6	13	7	11
1	40	3	5	2	4	3	2	2	15	9	4	7
1	40	3	5	2	3	2	3	2	15	20	19	19
2	41	4	5	2	2	3	2	3	10	10	11	11
1	44	1	5	1	1	2	3	2	16	5	7	5
1	44	3	5	3	1	4	4	4	1	6	7	7
2	44	1	5	3	4	1	1	1	14	7	15	11
1	46	4	5	2	4	2	1	2	12	5	0	7
2	48	1	5	1	1	4	1	3	22	0	0	0
1	48	4	5	1	4	4	2	4	18	6	3	7
1	49	3	5	1	1	2	1	2	19	2	0	2
1	49	4	5	1	1	4	3	3	0	18	19	19
2	50	2	5	1	2	3	2	3	3	5	3	7
2	51	3	5	2	5	1	1	2	19	2	0	2
1	51	4	5	1	1	2	1	2	4	5	0	2
2	52	1	5	2	2	1	1	2	18	0	0	0
1	52	4	5	1	1	2	3	2	9	12	15	13
1	53	3	5	3	4	2	2	2	13	8	4	11
1	53	4	5	3	1	3	3	2	10	13	13	13
2	56	1	5	1	2	2	2	1	1	3	0	0
1	56	4	5	2	1	3	4	4	15	7	9	12
1	57	1	5	2	1	2	1	3	12	3	0	1
2	57	1	5	3	3	2	1	1	15	7	3	4
1	57	4	5	3	2	2	2	2	15	1	0	5
2	58	1	5	2	2	2	1	2	21	2	0	1
2	58	4	5	2	4	2	1	2	9	7	2	3
2	58	1	5	1	2	3	2	3	11	10	0	5
2	58	2	5	1	2	1	2	2	18	0	5	5
1	58	3	5	2	2	2	1	1	13	5	8	8
1	60	1	5	3	3	1	1	3	15	0	0	8
2	60	1	5	1	2	2	2	3	7	9	3	10
2	61	1	5	2	1	2	1	1	5	6	4	4
1	62	3	5	3	2	1	1	1	15	1	0	0
1	62	2	5	1	1	1	1	2	27	0	1	0
2	62	1	5	3	1	2	2	1	8	14	6	9
1	63	4	5	2	1	2	2	2	7	1	1	2
1	63	3	5	2	1	2	1	2	10	6	2	5
2	19	1	6	3	5	3	1	2	0	2	0	2
2	25	2	6	2	6	2	3	2	1	2	2	2
2	26	1	6	1	5	3	3	3	1	4	6	4
2	38	4	6	2	3	2	1	3	11	4	5	5
1	44	2	6	1	4	2	1	1	18	0	4	4
1	45	1	6	2	2	3	2	3	9	8	4	8
1	46	1	6	2	1	4	2	3	0	8	0	4
1	46	1	6	2	4	2	1	2	19	1	3	4
2	50	3	6	2	5	3	3	3	14	13	13	12
2	51	3	6	3	4	1	1	1	23	0	0	0
2	51	1	6	2	4	1	2	2	20	0	2	3
2	51	1	6	2	2	1	3	1	14	1	4	3
2	51	2	6	3	1	4	3	3	2	7	7	7
2	51	2	6	3	1	4	4	4	2	20	13	16
1	53	3	6	3	2	4	3	2	12	13	11	8
1	53	3	6	2	2	2	3	3	1	21	9	15
2	54	4	6	2	2	3	3	1	6	11	1	1
1	55	1	6	1	2	2	2	2	16	0	1	0
1	55	4	6	2	2	3	3	3	8	13	10	11
2	55	3	6	3	1	3	3	3	16	14	14	13
2	56	3	6	2	4	1	1	2	24	0	0	0
1	56	2	6	3	4	1	1	1	0	0	0	0
1	56	2	6	3	1	1	2	2	9	6	6	6
2	56	1	6	2	1	3	1	3	1	7	0	9
1	57	3	6	3	4	2	2	3	14	3	8	10
1	57	3	6	1	2	3	2	3	2	11	11	13
2	59	3	6	1	5	2	1	3	21	0	0	1
2	59	1	6	1	2	3	2	2	0	4	1	2
2	59	3	6	3	3	1	1	2	21	1	2	4
2	59	4	6	2	5	2	1	2	17	2	0	5
2	59	2	6	2	3	3	1	2	10	7	4	6
2	59	4	6	2	3	3	2	2	11	6	8	8
1	59	4	6	2	1	2	1	3	7	9	2	11
1	60	3	6	2	4	2	1	2	16	0	0	0
1	60	4	6	2	3	2	1	2	18	0	1	0
1	60	4	6	3	1	4	3	2	0	7	7	6
1	60	4	6	3	3	2	1	2	23	4	3	9
1	60	4	6	1	3	2	2	2	20	7	6	9
1	60	1	6	1	2	4	4	4	0	21	18	19
2	61	3	6	3	3	1	1	1	19	0	0	0
1	61	4	6	3	2	1	2	2	18	2	2	3
1	61	4	6	1	2	2	1	2	25	6	2	3
2	61	4	6	3	3	2	2	2	16	7	4	5
1	61	2	6	2	1	3	1	2	15	7	2	7
2	62	3	6	2	2	1	1	1	21	0	0	0
2	62	4	6	3	4	2	1	2	14	4	1	3
1	62	1	6	2	2	3	2	3	3	7	0	6
2	62	3	6	1	4	3	3	3	18	7	7	7
2	62	3	6	2	2	2	3	2	22	3	7	8
2	62	1	6	2	3	2	3	2	18	12	11	12
2	62	1	6	3	3	3	3	3	6	17	11	13
2	63	4	6	2	1	2	2	2	18	0	0	0
2	63	3	6	3	3	2	1	2	23	0	0	0
2	63	3	6	1	3	1	1	1	26	0	0	0
1	63	4	6	1	1	1	1	2	19	1	0	1
1	63	3	6	1	3	1	1	2	17	5	3	6
1	63	3	6	1	2	2	3	2	10	8	7	8
2	63	3	6	1	4	2	2	2	17	7	4	9
2	63	3	6	1	3	3	4	3	6	18	16	17
2	64	1	6	2	3	1	1	1	24	0	0	0
1	64	3	6	2	4	1	1	1	22	0	0	0
1	64	2	6	2	4	1	1	2	23	0	0	0
2	64	4	6	1	3	1	1	1	25	3	1	0
2	64	3	6	2	4	2	2	2	17	2	0	1
1	64	3	6	3	3	2	1	2	23	0	0	2
2	64	3	6	3	3	1	2	2	21	1	5	2
2	64	4	6	1	4	1	1	2	19	1	2	7
1	64	3	6	2	3	1	1	2	14	3	4	7
2	64	4	6	3	1	2	2	2	17	4	6	7
2	64	1	6	1	1	1	1	1	18	18	3	9
1	64	4	6	2	3	1	2	3	18	7	3	10
1	64	3	6	1	4	4	4	4	1	10	11	10
2	64	3	6	2	3	2	2	2	13	9	5	11
2	64	3	6	1	3	4	4	4	0	18	6	12
2	65	3	6	2	3	1	1	1	27	0	0	0
2	65	4	6	2	4	2	1	2	27	1	0	0
2	65	3	6	3	5	2	2	2	26	2	1	0
2	65	4	6	1	3	2	1	2	23	4	2	0
2	65	2	6	3	4	2	1	2	17	1	0	2
2	65	1	6	1	2	2	1	2	17	2	0	5
1	65	2	6	1	4	2	1	3	18	8	2	6
2	65	4	6	2	3	2	2	2	20	10	6	6
1	65	4	6	3	1	2	1	2	6	12	2	8
2	65	3	6	1	3	2	1	2	14	6	3	9
2	65	3	6	3	1	3	3	2	8	11	9	9
1	65	4	6	1	3	2	2	3	8	7	5	11
2	66	3	6	1	4	1	1	1	27	0	0	0
2	66	2	6	2	4	1	1	1	27	0	0	0
1	66	3	6	1	5	1	1	1	22	0	0	0
1	66	4	6	1	4	1	1	1	24	0	0	0
1	66	3	6	3	4	1	1	2	17	0	0	0
1	66	3	6	3	3	1	1	1	27	0	0	0
1	66	3	6	1	2	1	1	2	18	0	0	0
1	66	4	6	3	2	2	1	2	20	1	0	0
1	66	1	6	1	3	1	1	2	27	0	1	0
2	66	3	6	1	4	2	2	2	12	7	1	3
2	66	4	6	2	2	2	1	3	9	5	5	4
2	66	2	6	3	3	2	1	2	19	2	3	7
2	66	1	6	3	2	2	2	2	14	8	8	11
2	66	3	6	2	3	4	4	4	23	14	14	14
2	67	1	6	2	2	1	2	1	23	0	0	0
2	67	3	6	1	4	1	1	2	26	0	0	0
2	67	3	6	1	2	1	1	1	18	0	0	0
2	67	3	6	1	4	1	1	1	26	0	0	0
1	67	3	6	2	4	2	1	2	19	0	0	0
1	67	3	6	1	4	1	1	1	18	0	0	0
2	67	3	6	2	5	1	1	1	26	0	0	1
1	67	3	6	1	3	2	1	2	26	0	0	1
1	67	3	6	3	4	1	1	1	17	2	0	2
1	67	4	6	1	4	2	1	3	16	2	0	2
1	67	3	6	2	3	1	1	2	19	2	2	2
2	67	3	6	3	4	1	1	1	24	0	0	3
1	67	3	6	3	2	2	1	2	21	1	0	4
2	67	3	6	2	4	2	1	1	21	7	1	4
2	67	3	6	3	4	1	1	2	25	0	0	6
1	67	3	6	3	5	2	1	2	9	11	3	8
2	67	3	6	3	4	3	2	3	6	8	4	8
2	67	3	6	1	4	3	3	2	11	16	13	10
2	67	1	6	3	4	3	3	3	5	16	11	12
1	67	3	6	3	2	3	3	2	12	11	12	12
1	68	3	6	1	4	1	1	2	26	0	0	0
1	68	4	6	1	4	1	1	1	19	0	0	0
1	68	1	6	1	3	1	1	2	26	0	1	0
2	68	3	6	3	3	2	1	2	22	0	0	2
1	68	4	6	2	2	2	2	2	23	3	2	3
1	68	4	6	2	3	1	2	2	20	7	2	3
2	68	1	6	2	3	2	1	2	18	7	3	3
1	68	2	6	2	4	1	1	2	21	1	0	5
2	68	4	6	3	4	2	2	2	18	6	3	5
1	68	3	6	3	4	2	1	3	18	6	3	8
2	68	2	6	2	3	2	2	3	12	7	0	9
1	68	3	6	1	4	4	2	4	16	7	3	10
2	69	3	6	2	4	2	1	2	21	0	0	0
1	69	3	6	3	4	1	1	1	18	0	0	0
1	69	4	6	2	2	1	1	1	18	1	0	0
2	69	3	6	1	4	1	1	2	25	2	0	0
2	69	4	6	2	2	3	3	2	23	7	0	0
2	69	3	6	3	4	1	1	1	27	0	1	0
1	69	4	6	2	4	1	1	1	17	0	3	0
2	69	3	6	1	4	2	2	2	18	6	3	0
1	69	3	6	1	2	1	1	1	19	0	0	1
2	69	3	6	3	1	2	1	1	14	2	0	1
2	69	3	6	3	4	1	1	2	23	0	1	1
2	69	2	6	2	3	1	1	2	25	1	1	1
2	69	3	6	3	4	2	2	2	24	1	2	1
1	69	3	6	3	4	1	1	2	19	0	0	2
2	69	3	6	2	2	1	1	3	18	2	2	2
1	69	2	6	3	2	2	1	2	20	2	7	2
2	69	3	6	3	3	1	1	2	27	0	0	3
2	69	4	6	2	2	2	1	2	15	3	3	3
2	69	3	6	2	4	1	1	2	17	3	3	3
2	69	4	6	2	4	1	1	2	18	0	1	5
2	69	3	6	2	4	2	1	2	18	7	3	6
1	69	4	6	2	1	3	2	2	6	9	5	8
1	69	4	6	2	3	2	2	3	15	5	8	8
1	69	4	6	2	2	2	2	3	15	6	6	12
2	70	2	6	2	4	1	1	1	18	0	0	0
2	70	1	6	2	5	1	1	1	19	0	0	0
2	70	2	6	2	2	1	1	2	17	0	0	0
1	70	1	6	1	3	1	1	1	27	0	0	0
1	70	4	6	3	4	1	1	1	21	1	0	0
2	70	4	6	2	2	1	2	2	26	4	0	0
2	70	4	6	3	2	3	1	2	10	7	0	0
2	70	4	6	3	2	1	1	1	25	0	1	0
2	70	3	6	1	5	2	1	1	21	0	0	1
2	70	3	6	1	4	1	2	2	19	2	2	1
2	70	3	6	2	4	1	1	1	21	0	0	2
1	70	4	6	2	3	1	1	2	22	1	0	2
2	70	4	6	2	3	1	2	2	17	1	3	2
2	70	4	6	1	1	1	2	2	15	4	4	5
1	70	3	6	2	3	1	1	1	27	2	5	5
2	70	3	6	1	1	2	2	2	16	8	7	9
1	70	3	6	1	2	1	2	2	1	18	16	14
2	71	3	6	2	3	1	1	1	20	0	0	0
2	71	4	6	3	3	1	1	2	9	0	0	0
1	71	4	6	3	4	1	1	1	26	0	0	0
1	71	1	6	3	2	1	1	1	27	0	0	0
1	71	3	6	3	4	1	2	2	27	0	1	0
2	71	3	6	1	4	1	1	1	12	0	0	1
1	71	3	6	2	2	1	1	2	23	0	0	1
2	71	4	6	3	4	1	1	1	23	0	1	1
2	71	3	6	2	2	2	1	2	22	1	2	3
2	71	3	6	1	2	2	2	2	20	2	2	3
1	71	3	6	3	4	1	2	1	20	1	4	3
1	71	3	6	3	2	3	2	3	11	5	4	3
2	71	3	6	1	3	1	2	1	15	2	1	5
2	71	3	6	2	4	1	1	2	18	1	2	5
1	71	4	6	2	3	2	2	3	13	6	1	6
1	71	1	6	2	2	3	4	3	11	12	10	7
1	71	1	6	2	4	2	1	2	18	4	4	8
2	71	3	6	2	3	1	1	2	14	3	2	9
2	71	3	6	1	1	2	2	2	16	8	6	9
2	72	3	6	1	1	1	1	1	18	0	0	0
1	72	4	6	2	4	1	1	1	27	0	0	0
1	72	4	6	1	4	2	1	2	25	1	0	0
2	72	1	6	1	2	1	1	1	12	2	4	0
2	72	4	6	1	3	3	1	3	4	4	2	1
2	72	3	6	3	4	1	1	2	21	2	0	2
2	72	4	6	2	3	2	1	2	22	0	1	2
2	72	3	6	2	4	1	2	1	26	4	5	3
1	72	3	6	2	4	2	2	2	16	3	4	4
1	72	4	6	3	3	2	2	2	23	6	5	5
2	72	2	6	3	4	2	1	2	18	6	3	7
2	72	3	6	3	4	2	1	3	16	6	4	7
1	72	2	6	2	2	2	1	2	17	5	5	7
2	72	1	6	2	4	2	3	2	17	6	8	7
2	72	3	6	3	2	3	3	2	10	9	10	7
1	72	4	6	2	4	2	1	3	18	11	3	10
2	73	3	6	3	2	1	1	1	18	0	0	0
1	73	3	6	2	3	1	1	2	18	0	0	0
1	73	1	6	2	2	2	1	1	11	7	0	3
2	73	3	6	3	4	2	3	2	13	10	10	9
1	73	4	6	2	4	2	3	2	19	9	7	13
2	74	3	6	2	1	1	1	1	23	0	0	0
1	74	4	6	2	4	1	1	1	22	0	0	0
1	74	4	6	2	4	1	1	1	25	0	0	0
1	74	4	6	1	4	1	1	2	19	2	0	0
1	74	3	6	2	4	1	1	1	20	0	2	2
2	74	3	6	2	4	1	1	2	20	5	4	2
1	74	3	6	1	4	2	1	2	27	1	2	3
1	74	4	6	2	4	1	1	2	18	2	2	3
1	74	4	6	2	4	1	1	2	23	1	0	4
1	74	1	6	2	3	2	1	2	17	2	1	4
1	74	3	6	3	2	2	2	2	18	5	3	4
2	75	3	6	2	4	1	1	1	25	0	0	0
2	75	4	6	2	4	1	1	1	22	0	3	0
2	75	2	6	3	4	1	3	1	15	1	5	3
1	75	2	6	1	4	2	1	2	17	6	0	5
1	75	3	6	2	4	1	1	2	18	3	3	5
2	75	2	6	1	2	2	2	3	10	7	7	5
2	75	3	6	2	3	1	1	2	25	0	0	6
1	76	3	6	2	2	1	1	2	22	0	0	0
1	76	4	6	1	4	1	2	1	18	0	2	0
1	76	4	6	1	4	1	1	2	20	4	1	2
1	76	4	6	2	3	2	1	1	14	2	0	3
2	76	3	6	2	4	1	1	2	21	3	1	4
2	76	3	6	2	4	1	1	2	18	1	2	6
1	76	4	6	2	4	2	2	2	15	12	4	7
1	77	4	6	2	4	1	1	1	27	0	0	0
2	77	3	6	3	3	1	1	1	25	1	1	3
1	77	4	6	1	4	1	1	1	27	3	6	9
2	77	3	6	2	4	2	2	2	20	4	7	9
1	78	4	6	1	3	1	1	1	6	1	0	0
1	78	4	6	1	4	1	1	2	20	2	1	2
1	78	3	6	1	4	2	2	2	18	0	0	5
1	78	3	6	3	4	2	2	2	15	5	6	7
2	78	3	6	2	4	1	2	2	18	6	2	9
2	79	1	6	2	2	2	1	2	18	0	0	0
1	79	4	6	2	4	1	1	1	17	2	3	0
2	79	4	6	1	5	1	1	1	23	2	2	1
2	79	3	6	2	5	1	2	2	19	2	2	3
2	79	3	6	1	4	2	1	1	20	2	2	3
2	80	4	6	3	1	1	1	1	18	5	0	0
2	80	3	6	3	5	1	1	1	24	2	1	0
1	80	4	6	1	4	2	1	1	17	5	1	1
2	80	4	6	2	3	2	1	1	18	4	1	4
2	80	3	6	1	4	2	2	2	16	7	7	7
2	81	3	6	2	4	2	2	2	18	2	1	4
1	81	1	6	1	4	1	2	1	18	0	2	5
1	82	1	6	2	4	1	1	2	8	3	1	4
2	82	3	6	2	3	1	1	1	17	4	2	5
2	83	3	6	2	3	2	3	1	27	21	21	21
2	85	3	6	3	4	2	2	2	18	4	5	6
1	87	3	6	2	4	3	3	4	11	15	10	18
2	93	3	6	3	5	2	1	2	18	1	1	0
