# Supplementary material for: The “bubbles”-study: Validation of ultra-short scales for the assessment of depression, anxiety and stress symptoms
Source: PLoS One. 2024 Mar 20;19(3):e0300923. doi: 10.1371/journal.pone.0300923 (PMC10954120; doi:10.1371/journal.pone.0300923)
Supplement: S2 Dataset — (XLSX) [file pone.0300923.s002.xlsx]

## Sheet: S2 Dataset used for analyses in
gender	age	maritalsatus	occupation	livingenvironment	socialstatus	Bubble_das_dep	Bubbles_das_angst	Bubble_das_stress	Summe_dass_depression	Summe_dass_anxiety	Summe_dass_stress	control_all	pmh9_all	swls_all	social_sup_6_all
1	20	1	4	3	4	3	1	3	5	0	4	2	17	21	20
2	73	4	6	1	3	2	1	2	0	1	3	0	15	19	12
2	66	3	6	3	5	1	1	1	0	0	0	0	27	33	22
1	38	2	4	1	4	4	3	3	17	16	15	7	25	33	25
1	37	3	1	2	4	2	2	3	8	8	10	3	17	22	16
2	55	3	1	1	3	3	1	3	6	4	6	4	17	19	18
2	53	2	1	2	3	2	1	2	0	0	0	0	18	25	24
1	18	1	4	2	5	2	1	2	5	4	9	2	24	29	25
1	30	2	1	1	3	1	1	2	3	5	9	3	17	27	22
2	43	1	1	3	4	2	1	3	5	2	8	5	6	7	17
1	36	3	1	3	3	3	2	4	12	10	15	5	12	16	24
1	47	3	1	2	2	2	2	3	8	7	8	4	12	23	17
1	61	3	1	2	2	1	3	1	6	2	4	0	15	21	22
1	34	3	1	2	1	4	1	4	12	4	10	2	4	9	21
2	67	3	6	3	3	1	2	2	2	4	5	0	17	24	22
2	33	4	1	1	3	2	3	3	17	15	11	5	18	25	21
1	60	4	1	3	3	3	1	3	6	1	13	2	16	17	15
2	64	3	1	1	3	2	1	2	1	1	1	1	18	27	6
1	78	4	6	1	4	2	2	2	5	4	5	4	10	12	21
1	33	1	5	3	4	4	3	3	14	13	13	5	21	22	19
2	74	4	6	2	3	1	1	2	0	2	0	0	18	27	24
1	64	2	1	2	4	1	1	1	0	0	0	0	27	30	30
2	72	4	6	2	4	2	1	1	0	0	0	0	26	33	30
1	60	3	1	1	4	2	2	3	4	4	7	2	11	16	20
2	65	3	1	1	5	1	1	2	1	0	4	0	27	29	27
2	80	3	6	2	4	1	1	1	4	7	8	2	11	20	24
1	61	3	6	2	2	4	4	4	21	21	21	8	0	5	6
1	48	2	1	2	5	1	1	2	1	0	1	2	24	23	28
1	56	1	1	1	2	2	1	1	0	3	0	0	26	35	6
1	76	4	6	2	4	1	1	1	7	0	3	0	15	18	16
1	74	3	6	3	3	2	1	3	8	4	14	0	15	24	26
2	45	1	1	3	3	3	1	2	4	1	5	1	19	15	18
1	26	1	1	2	1	3	2	3	17	11	18	8	7	11	14
2	22	1	1	1	3	2	1	2	4	1	4	2	17	22	28
1	48	3	1	3	2	2	1	2	3	1	7	0	20	25	27
2	45	4	1	1	2	2	1	2	12	13	11	2	21	29	26
2	41	1	1	2	3	1	1	1	0	0	0	2	19	24	28
2	76	2	6	2	4	1	1	1	0	0	0	0	26	33	26
1	65	1	1	2	4	1	1	2	1	0	3	1	20	23	27
1	62	3	5	2	4	4	2	4	12	5	6	8	5	10	11
1	52	1	1	1	4	2	1	3	9	2	4	3	13	20	16
1	47	3	1	1	4	2	1	2	6	5	9	1	18	27	27
2	48	3	1	1	5	1	1	3	3	2	6	2	17	23	20
2	26	2	4	3	4	3	3	3	8	13	16	3	14	21	23
2	70	3	6	3	4	1	1	1	1	1	3	1	20	25	29
2	79	4	6	3	4	1	1	1	4	2	5	1	13	16	17
2	61	1	1	2	4	1	1	1	0	0	0	0	15	19	16
1	73	4	6	2	4	1	1	2	2	4	4	0	23	25	24
2	47	1	1	2	3	3	1	3	10	0	6	2	6	7	8
1	53	1	1	1	4	2	1	2	9	6	12	5	23	23	27
2	31	3	1	3	2	4	2	3	14	10	11	3	15	10	19
1	25	2	1	3	4	3	1	2	12	8	10	4	12	17	12
1	34	1	1	1	5	1	1	2	4	0	10	3	21	25	28
2	57	3	1	2	4	1	1	1	0	0	2	2	22	28	24
1	20	1	1	2	4	2	2	3	10	8	7	2	22	27	30
2	55	1	1	2	4	2	1	2	4	3	6	1	24	26	24
2	49	3	1	3	4	2	1	2	7	3	8	6	13	19	22
1	63	4	1	3	2	2	1	2	2	0	4	3	15	22	19
2	48	2	1	1	3	3	1	3	11	3	13	6	10	10	15
2	55	1	1	1	2	1	1	2	0	0	1	0	20	23	28
1	19	1	1	3	2	3	2	2	12	8	13	8	8	17	13
1	37	3	5	1	3	2	2	2	4	1	6	4	17	19	23
2	31	3	1	3	4	1	1	2	4	0	7	0	27	35	30
2	53	1	1	3	3	1	1	2	3	1	8	3	17	19	24
1	72	4	6	3	3	3	3	3	11	7	9	3	6	10	13
1	41	3	1	1	3	3	1	4	11	0	13	3	4	9	25
1	41	3	1	3	4	2	1	2	11	7	8	4	15	18	19
1	72	2	6	3	3	1	1	1	0	0	0	1	17	24	30
1	60	3	6	3	2	1	1	2	13	7	12	4	13	17	26
1	35	2	1	3	3	3	2	3	17	10	13	6	10	19	25
1	47	3	1	3	4	1	1	2	1	2	6	3	22	35	25
1	72	1	6	1	4	1	1	1	1	2	0	0	25	31	28
1	37	3	1	3	4	1	1	2	2	0	7	3	20	30	26
1	31	3	1	2	3	4	3	1	14	12	12	2	15	22	18
2	75	3	6	2	4	3	3	3	12	13	12	3	10	20	23
2	69	1	6	2	4	1	1	1	2	0	1	2	18	25	25
2	59	1	6	3	2	1	1	1	1	0	0	0	20	25	21
2	73	3	6	2	5	1	1	2	3	2	5	1	26	30	20
2	74	3	6	2	2	1	1	1	2	1	1	0	19	23	26
1	49	2	1	1	4	2	3	4	13	11	11	5	6	17	23
1	64	4	6	3	3	1	1	1	3	0	2	0	21	25	26
2	74	1	6	1	4	1	1	1	2	4	0	4	14	11	23
1	58	1	1	1	2	2	1	2	0	1	3	0	10	9	13
1	25	1	1	1	2	2	2	2	3	0	4	2	21	28	22
1	28	1	4	1	4	1	1	2	4	3	7	3	17	28	27
2	54	1	1	2	2	3	2	3	10	6	10	2	11	11	18
1	26	3	1	1	3	2	1	2	2	0	4	0	18	27	30
1	36	1	5	3	3	3	2	4	13	9	16	8	18	18	10
2	39	1	1	2	3	1	4	2	18	18	18	8	27	35	30
1	46	1	1	1	3	3	1	3	5	1	9	2	15	21	19
1	19	2	4	2	3	2	1	2	11	17	7	6	11	15	27
2	58	3	5	3	1	1	1	2	3	0	0	1	15	16	28
1	55	3	1	3	3	2	1	2	3	3	7	2	15	20	14
1	67	3	6	1	5	2	2	2	5	8	5	2	21	28	30
1	64	1	1	1	2	1	1	2	0	0	1	0	20	24	27
1	49	3	1	1	4	2	1	1	1	0	1	4	21	24	19
1	46	3	1	3	4	2	1	2	3	1	8	3	15	25	25
1	49	1	5	1	1	2	2	2	3	0	0	8	9	15	11
1	62	1	6	3	3	2	1	3	5	6	8	0	8	10	27
2	63	4	6	2	4	1	2	2	0	1	1	2	18	23	23
2	60	2	1	1	3	3	2	4	6	1	7	2	9	15	10
2	75	4	6	2	5	1	2	1	0	1	0	0	24	33	19
1	66	4	1	2	3	2	2	2	6	5	8	1	13	18	18
1	57	3	1	1	5	1	1	1	0	0	0	0	27	35	30
2	50	3	1	1	4	2	2	2	7	3	7	3	10	11	18
1	58	3	1	1	3	3	1	3	2	2	8	2	17	15	8
2	52	3	1	3	4	1	1	1	0	0	0	0	26	31	30
2	32	1	1	1	4	1	1	2	1	0	4	2	16	19	23
2	63	4	6	3	2	1	3	4	0	2	2	0	26	34	22
2	56	3	1	2	3	2	1	2	6	4	5	4	18	23	16
2	68	1	6	1	3	2	1	1	10	1	6	4	14	19	9
1	26	2	1	2	3	2	2	3	5	1	7	2	15	21	27
1	46	3	1	1	5	2	2	2	7	7	8	6	11	22	21
2	19	1	4	2	2	2	3	2	7	7	7	4	8	15	18
2	59	1	1	2	3	1	2	3	2	7	4	4	21	31	20
2	42	3	1	2	2	3	2	4	8	10	12	2	9	16	22
2	63	2	1	3	2	1	1	2	3	0	3	0	24	30	25
1	64	3	1	3	5	1	1	1	0	0	0	0	27	35	30
2	59	1	1	1	2	2	2	2	6	7	9	2	22	26	19
1	72	3	6	1	3	1	1	2	4	2	7	1	19	25	26
1	31	1	1	3	3	2	1	2	6	0	10	4	9	15	10
1	70	3	6	3	2	1	2	3	6	2	10	1	11	19	22
1	32	1	1	3	1	1	1	2	3	1	7	1	18	32	30
1	64	4	6	1	3	2	2	3	9	7	12	4	17	21	16
2	52	3	1	1	3	1	1	1	0	0	3	1	27	33	27
1	43	1	1	3	5	1	1	1	0	0	0	0	27	33	25
1	44	3	1	3	5	2	1	2	0	0	0	0	23	27	22
2	46	2	1	1	5	2	2	2	3	2	6	1	20	21	28
1	40	2	1	3	1	3	1	3	4	0	6	4	17	25	16
1	49	4	1	3	3	1	1	2	2	0	2	0	27	31	27
2	47	3	1	1	4	1	1	1	0	0	1	0	25	30	28
2	49	3	1	1	3	2	2	3	7	7	11	5	13	20	20
1	63	4	6	1	3	2	2	2	10	10	9	6	15	8	6
2	45	1	1	3	2	1	1	1	1	0	0	0	13	15	21
2	74	3	6	2	5	1	1	2	1	0	5	1	18	27	21
2	57	1	5	1	1	4	2	4	18	12	15	1	1	8	6
1	56	3	1	3	2	2	1	3	8	3	9	5	11	10	18
1	45	1	1	1	2	1	2	2	4	0	4	1	15	19	21
1	58	3	1	3	4	1	1	1	0	1	4	1	16	26	12
2	56	4	1	2	4	2	2	3	2	2	4	0	23	24	29
1	80	4	6	1	5	2	2	3	10	4	9	4	12	19	24
1	48	2	1	2	4	2	1	2	0	0	0	0	18	25	24
2	38	3	1	2	4	2	1	2	2	1	1	2	16	21	19
2	74	3	6	2	4	2	1	2	6	11	7	4	16	25	18
1	59	3	1	3	4	1	1	2	0	0	0	0	23	28	30
1	63	3	1	3	2	1	1	2	0	1	7	0	22	32	30
2	57	3	6	2	4	3	2	3	9	7	11	4	13	19	17
1	58	4	6	1	4	1	1	1	0	0	1	0	27	33	25
2	41	3	1	3	4	2	2	4	14	8	11	6	19	22	20
2	69	3	6	1	4	2	2	1	4	4	5	1	17	23	18
2	32	3	4	2	2	1	3	3	11	10	13	5	15	26	20
2	68	2	6	3	4	2	1	2	2	3	5	0	19	24	23
2	35	3	1	1	5	2	1	3	19	16	17	8	22	30	27
2	68	3	6	2	4	2	1	2	3	2	4	0	23	26	19
2	24	1	4	1	5	2	1	2	2	3	5	3	23	31	20
1	69	4	6	1	4	1	1	1	3	0	3	2	24	31	27
2	68	3	6	2	3	3	1	3	11	2	8	4	10	14	7
2	67	3	6	2	2	2	2	3	2	1	1	0	11	13	25
2	40	4	1	2	4	2	2	3	7	5	11	5	10	17	14
2	64	3	1	1	4	3	3	3	13	9	14	6	5	16	15
1	52	1	1	3	3	1	1	2	1	0	2	4	26	26	29
1	47	3	1	2	5	2	1	2	3	0	2	3	18	30	20
2	58	3	1	2	2	4	3	3	18	13	13	8	9	16	13
2	47	1	1	3	4	1	1	1	0	0	0	0	27	31	30
2	26	1	1	3	3	2	1	1	0	0	0	6	27	35	24
2	52	3	1	3	2	2	2	2	7	7	7	2	9	20	12
2	52	3	6	1	4	1	1	1	4	5	6	0	15	17	29
1	68	4	6	1	3	2	2	1	0	3	1	0	22	15	23
1	48	3	1	3	4	2	2	2	6	3	5	0	21	29	27
1	50	3	6	2	2	2	1	3	9	2	2	0	15	17	22
1	19	1	4	2	3	2	2	3	9	4	12	3	14	24	15
1	46	2	1	1	3	3	3	3	17	14	19	7	7	14	14
2	53	3	1	1	3	1	1	1	0	0	3	0	26	28	24
1	45	3	1	3	4	2	1	2	12	7	8	3	19	32	22
2	34	1	1	3	4	3	2	4	5	4	14	4	21	24	25
1	47	3	5	2	3	1	2	4	8	6	10	4	9	17	14
1	23	1	1	1	4	4	2	4	11	9	15	5	11	17	20
1	24	1	1	2	4	1	1	2	0	0	3	2	24	24	27
1	44	3	1	3	4	3	4	1	12	6	13	4	8	19	15
2	63	1	1	1	4	3	4	3	11	12	13	6	9	13	18
1	61	4	6	2	3	4	4	4	21	16	19	6	0	8	17
1	64	2	6	3	3	1	1	2	0	1	1	0	26	29	28
1	67	4	6	3	4	2	2	2	8	3	9	2	14	16	25
1	64	3	6	3	4	1	1	2	0	0	1	0	25	34	26
1	76	4	6	2	3	2	1	2	2	3	6	4	12	16	17
2	31	2	1	2	2	2	1	3	6	2	11	2	8	15	16
1	33	3	5	1	4	2	1	1	3	1	3	2	25	26	25
1	74	4	6	2	4	1	1	1	0	0	0	0	25	27	29
1	41	3	4	1	4	2	1	3	7	1	10	5	12	23	20
1	73	3	6	2	4	1	1	2	0	0	0	0	27	31	24
1	56	1	1	1	4	1	1	3	2	0	4	0	20	21	26
1	44	3	1	2	3	4	3	3	5	7	11	5	10	10	21
2	25	1	4	1	3	3	2	3	4	1	7	2	19	20	16
1	68	4	6	1	1	2	2	2	11	5	7	0	3	5	21
1	63	4	1	2	2	3	3	4	20	19	20	4	5	5	11
1	64	3	6	2	4	2	1	2	1	1	2	0	17	30	27
1	55	1	1	2	3	1	1	2	1	0	1	1	19	20	19
2	27	1	1	2	4	4	2	1	17	4	10	7	4	11	18
1	57	3	1	3	4	2	1	2	0	0	0	1	26	32	29
1	73	3	6	1	4	1	1	1	1	0	0	1	26	29	28
2	39	2	1	1	3	1	1	1	0	1	0	2	25	23	7
2	47	2	1	3	3	1	1	2	4	0	5	1	17	26	23
2	48	3	1	2	4	2	2	3	4	2	5	1	10	14	23
2	54	3	1	2	4	1	1	2	0	0	2	0	25	32	29
1	28	1	4	1	3	3	3	3	19	17	15	6	22	29	28
1	44	3	1	2	3	2	2	3	1	0	3	2	19	21	26
1	30	3	1	3	3	2	2	2	4	4	7	2	17	21	29
2	47	3	6	1	5	2	2	2	3	2	10	2	16	26	19
1	54	3	1	2	4	1	1	2	0	0	0	2	18	25	23
1	37	3	1	3	4	1	1	2	1	0	2	0	27	34	28
2	67	3	6	2	4	1	1	2	1	0	1	0	21	28	19
2	74	3	6	3	4	1	3	3	0	3	4	0	22	28	26
2	65	1	6	2	5	2	3	2	8	13	15	3	18	32	26
2	64	3	1	3	3	2	1	2	4	1	7	5	15	24	19
2	30	3	1	1	4	3	2	1	11	17	9	7	17	22	22
2	73	3	6	1	1	2	1	3	6	7	9	2	12	11	20
1	22	1	1	1	4	4	4	4	0	0	2	0	16	21	6
2	54	2	1	1	4	1	1	2	0	0	0	0	27	35	6
1	23	2	1	2	2	3	2	3	16	9	18	3	23	27	29
2	62	3	1	2	4	1	1	1	0	0	0	0	26	35	30
2	56	3	1	1	3	1	1	2	1	1	3	0	21	26	20
2	51	2	1	3	4	1	1	2	2	0	4	3	18	23	26
1	68	3	6	1	4	1	1	2	0	0	0	0	27	27	29
2	75	4	6	1	3	2	1	2	7	7	5	2	13	14	20
2	59	1	6	2	2	2	2	2	14	2	12	2	11	17	17
2	67	3	6	2	3	1	1	2	4	2	5	1	16	24	11
1	54	1	1	1	4	1	1	2	7	2	7	4	18	25	17
2	36	3	1	3	4	1	1	1	0	2	1	2	24	23	20
2	33	3	1	3	4	2	1	2	3	4	5	3	21	26	20
2	34	3	1	2	4	2	2	1	9	12	4	4	9	20	17
1	46	3	1	1	2	2	2	2	5	4	5	1	7	15	15
1	65	3	1	1	4	1	1	2	0	0	1	0	18	30	24
1	31	3	1	1	3	2	2	2	6	6	7	2	24	27	14
2	20	1	1	3	2	4	1	3	9	10	9	2	13	15	18
1	59	1	1	2	3	2	1	3	7	0	10	8	7	15	23
1	64	3	6	2	3	1	1	1	2	2	1	0	18	17	16
1	55	2	1	2	4	1	1	2	0	0	0	0	26	32	24
1	71	3	6	2	4	2	1	3	9	3	5	2	15	22	20
1	49	1	1	1	2	3	2	2	13	12	11	3	18	27	17
1	61	3	1	1	4	1	1	2	0	0	0	0	25	31	28
1	46	3	1	2	4	1	1	1	0	0	0	0	27	35	30
1	68	3	6	1	3	1	1	1	0	0	0	2	18	25	30
1	29	1	5	2	1	3	3	4	14	15	18	1	4	10	20
2	46	3	1	1	2	2	1	2	2	1	6	3	27	30	25
1	67	4	1	2	1	2	3	2	9	6	7	2	8	13	11
1	70	2	6	1	5	1	1	2	0	0	3	0	18	31	28
2	43	1	1	1	2	3	2	3	14	3	11	5	1	11	15
1	40	3	1	3	4	1	1	3	0	0	7	2	21	28	29
1	43	3	1	3	4	1	1	3	5	7	6	2	18	22	17
2	18	1	1	1	3	1	4	2	17	16	17	6	22	27	27
1	74	1	6	1	5	1	1	1	0	0	0	0	26	30	27
1	46	1	1	2	2	2	1	3	7	10	9	3	11	20	14
2	58	1	6	3	3	4	3	3	12	9	11	2	6	7	12
1	63	1	6	2	4	1	1	2	0	0	0	0	20	27	17
2	18	2	1	1	2	3	2	1	13	13	16	7	8	26	24
1	31	1	1	1	5	2	4	4	16	13	20	2	13	29	29
2	57	4	6	2	3	2	2	2	12	10	12	4	9	12	18
2	65	3	6	2	3	1	1	1	0	0	0	1	23	31	23
2	67	3	6	1	4	1	2	2	1	5	5	0	21	28	21
1	72	3	1	1	2	2	1	4	8	4	16	3	15	20	29
1	73	3	6	3	4	3	2	4	9	1	8	2	6	7	23
1	26	2	5	3	2	3	3	3	13	12	13	2	21	33	28
2	68	3	6	2	4	2	2	3	8	4	9	6	12	17	16
1	29	2	1	3	3	3	1	3	10	2	13	4	12	18	14
2	43	2	1	1	3	2	3	2	13	15	10	4	16	21	20
2	27	1	1	3	5	1	1	1	0	0	1	0	24	25	27
1	63	3	6	3	4	1	1	2	0	1	1	0	18	11	15
1	58	3	6	2	4	3	2	2	12	13	12	1	24	35	27
2	58	2	1	1	3	1	1	2	2	0	3	0	20	23	27
1	42	3	1	3	4	1	1	1	0	0	0	0	26	30	21
1	42	1	1	3	2	2	1	3	7	4	11	3	9	10	12
1	49	3	6	3	4	1	1	2	2	0	4	1	23	25	19
1	50	3	1	1	4	2	1	2	9	4	12	4	16	25	23
1	41	3	1	2	4	2	1	2	1	1	7	2	20	25	28
1	37	3	1	2	3	2	2	3	4	7	8	4	17	23	22
2	60	3	1	2	5	1	1	2	5	1	6	2	23	28	22
1	40	3	1	2	4	1	1	2	0	0	6	4	18	27	26
2	59	3	1	3	4	2	1	3	8	7	10	4	18	23	18
2	58	3	1	2	5	1	1	1	0	0	0	0	27	30	30
1	41	1	1	2	4	2	3	2	16	18	16	8	13	26	12
2	71	3	6	2	2	1	1	1	3	2	5	0	26	31	17
2	48	3	1	2	3	1	1	1	0	0	0	5	21	22	25
1	40	3	1	2	4	1	1	2	0	3	4	2	23	32	19
1	49	3	5	3	5	1	2	2	11	15	12	4	18	28	19
1	45	3	1	1	4	2	1	2	4	2	6	0	18	24	29
1	19	2	4	2	5	1	2	2	0	0	6	2	17	21	27
2	52	3	1	2	3	2	1	2	5	2	7	2	19	24	13
1	34	2	1	3	1	2	2	3	16	3	9	4	11	15	20
2	19	1	4	2	1	3	1	1	12	1	2	4	12	15	19
2	54	4	1	3	4	2	3	3	6	6	3	2	20	30	21
2	33	3	1	2	3	2	1	2	0	1	7	0	18	28	25
2	33	1	1	1	4	2	1	2	5	3	3	4	18	22	21
2	53	3	1	2	3	3	2	2	13	3	6	4	15	16	20
2	24	2	6	2	1	3	2	2	12	9	8	4	11	21	18
2	52	4	1	2	1	2	2	2	16	17	15	8	10	13	6
2	60	3	1	3	5	1	1	2	0	0	1	1	17	17	22
2	31	3	1	2	3	1	1	2	14	5	10	4	12	21	18
1	54	3	6	3	2	3	3	4	7	7	6	3	13	19	11
1	24	1	4	3	4	1	1	1	1	0	0	3	19	27	29
1	54	3	1	1	5	1	1	1	0	0	1	1	26	33	30
1	72	4	6	1	3	2	1	2	4	0	6	4	10	15	22
2	30	1	1	1	3	1	1	2	13	5	15	4	10	12	16
1	45	2	1	2	3	2	2	2	0	0	0	0	0	5	6
2	46	3	1	3	4	1	1	1	0	0	0	0	22	20	30
1	46	1	1	1	4	3	3	3	9	12	13	2	6	8	10
2	19	1	1	1	5	2	1	2	2	1	7	5	19	28	27
2	65	1	1	1	2	1	2	2	4	5	6	1	20	17	10
2	51	4	1	2	1	3	2	4	15	11	13	8	4	13	10
2	56	1	1	2	3	3	2	3	10	0	6	2	7	15	15
2	62	1	6	2	3	2	1	2	4	0	2	0	15	22	23
1	57	4	1	1	4	2	1	2	12	4	10	3	24	19	20
2	46	1	1	2	4	3	2	3	8	4	12	4	11	18	17
1	51	3	1	1	4	2	1	4	5	4	7	4	13	22	22
2	57	3	1	1	6	1	1	3	2	0	4	1	25	32	27
1	28	1	1	2	4	1	1	2	0	0	0	1	25	33	30
2	61	3	1	1	4	1	1	1	3	1	5	0	26	30	22
2	33	1	1	1	4	1	2	3	3	2	9	2	18	20	21
1	51	2	1	2	4	2	1	2	1	0	5	2	24	25	29
2	59	3	1	3	3	2	2	2	14	10	12	3	13	15	23
2	58	4	5	1	3	1	1	2	0	1	5	2	20	19	24
2	22	2	5	2	1	4	3	4	17	9	15	6	8	18	16
1	21	1	1	1	4	2	2	3	4	2	2	6	21	30	30
1	74	4	6	3	5	1	1	1	1	0	2	3	20	26	25
2	69	2	6	2	4	1	2	1	2	6	5	2	20	24	28
2	57	3	1	3	4	2	1	2	2	0	4	0	19	22	29
2	33	2	1	3	4	1	2	1	5	2	4	0	22	27	20
2	43	3	1	1	3	2	1	1	1	0	0	2	22	23	14
1	59	4	6	3	3	3	2	3	16	10	16	4	7	18	21
2	39	4	1	1	5	3	1	2	13	0	3	0	12	19	18
2	53	3	1	3	5	1	1	1	0	0	0	2	25	30	21
2	47	1	1	3	4	1	1	2	4	5	10	2	20	28	20
2	51	2	1	2	5	1	1	1	0	0	0	0	27	35	26
1	43	2	1	2	3	1	1	3	2	2	10	4	21	28	27
1	70	4	6	1	1	1	1	1	0	0	0	0	0	5	6
1	39	4	1	2	3	2	2	2	4	3	6	4	14	21	18
1	45	2	1	3	3	2	1	2	5	4	6	3	16	22	24
2	26	2	1	1	2	1	1	1	0	1	0	0	22	26	29
2	72	3	6	1	6	2	1	2	0	0	0	0	27	31	19
2	78	3	6	1	4	1	1	2	0	3	3	0	18	24	15
2	70	4	6	2	4	3	1	3	15	7	8	2	12	24	15
2	61	3	1	3	3	3	2	3	8	6	11	4	11	15	21
2	39	1	1	2	4	2	1	2	0	1	0	0	19	24	22
1	19	4	4	3	4	4	1	1	9	13	10	5	8	18	16
2	55	3	1	1	4	1	1	2	3	1	7	0	18	23	26
1	62	4	6	3	1	3	2	2	6	5	3	0	20	24	23
2	49	3	1	1	4	4	3	4	15	14	18	8	11	23	28
2	50	1	1	1	5	3	1	3	9	4	8	3	9	14	11
1	69	3	6	3	4	1	2	2	2	3	3	0	23	30	24
1	52	2	1	2	3	2	1	3	5	4	6	2	12	24	18
1	72	3	6	3	3	2	1	2	0	0	1	4	20	28	26
1	71	2	6	3	5	2	1	1	1	1	0	0	18	22	20
2	68	3	6	1	4	4	4	4	21	21	21	8	27	35	30
1	55	1	1	2	4	2	2	2	7	4	8	4	8	21	16
2	40	3	1	1	4	4	2	2	21	21	21	8	27	34	29
1	68	4	6	3	3	2	1	1	5	0	0	1	16	20	29
2	66	3	6	3	3	2	1	4	2	3	4	0	15	17	27
1	41	4	1	3	4	2	1	2	2	0	9	3	18	28	22
2	74	3	6	2	4	1	1	1	0	0	0	0	26	33	30
2	60	3	1	2	3	2	1	2	7	7	7	2	12	20	18
1	70	4	6	1	3	2	2	3	10	13	17	5	14	24	28
1	42	3	1	1	4	2	1	1	8	5	5	4	18	21	14
1	75	3	6	3	2	3	1	4	6	3	11	0	14	23	25
1	69	3	6	1	3	2	1	2	4	0	3	0	23	31	30
1	66	2	6	3	4	1	1	1	0	0	0	2	25	34	27
1	68	3	6	2	2	3	2	3	8	5	9	4	12	16	7
2	62	4	6	2	2	3	3	3	19	15	15	6	0	5	18
1	34	3	1	3	2	3	2	2	12	10	11	6	8	13	17
1	62	3	1	3	4	1	1	1	0	0	1	0	24	27	26
2	26	2	1	2	5	3	3	4	13	12	17	4	9	17	16
1	46	2	1	1	4	2	1	2	4	1	7	4	17	25	24
2	21	3	1	1	4	1	1	1	3	6	3	8	27	35	30
1	50	4	1	1	2	2	1	3	5	3	7	0	22	26	28
2	46	3	1	3	1	2	1	3	8	0	5	6	8	11	10
1	51	4	1	3	2	1	1	2	0	3	5	4	21	20	23
2	25	2	1	3	3	3	1	2	5	5	7	4	15	25	23
1	69	3	1	2	3	1	1	2	0	1	4	0	27	33	30
2	24	2	1	1	5	4	3	2	16	14	16	7	20	25	22
1	30	1	1	1	5	2	2	4	7	5	12	4	15	23	21
2	32	3	1	3	5	1	1	3	1	0	3	2	19	26	23
2	46	2	1	2	2	3	2	2	5	6	14	5	17	19	26
1	21	1	4	2	3	2	3	3	7	12	10	5	17	25	29
2	45	3	1	2	5	1	1	2	0	0	1	1	25	30	18
1	32	3	5	2	3	2	1	2	5	1	3	2	14	26	12
1	54	3	1	2	4	1	1	1	0	1	0	6	26	28	29
1	61	4	1	2	3	2	1	2	1	0	3	6	23	23	26
2	53	4	5	1	1	2	2	2	8	2	6	4	9	11	11
2	53	1	1	1	3	2	1	3	6	4	9	3	10	15	16
1	48	3	1	2	3	2	1	2	0	0	1	2	22	27	28
1	21	1	4	3	5	3	3	3	9	5	13	4	14	25	29
2	26	3	1	1	3	2	1	1	6	6	7	7	17	13	23
2	64	3	6	3	5	1	1	3	1	0	10	2	20	27	28
1	39	2	1	2	2	1	1	1	18	16	14	4	15	22	16
1	78	3	6	2	2	1	2	1	5	6	4	0	14	20	20
1	64	3	6	3	4	1	1	2	0	0	4	0	19	24	22
2	23	1	1	1	3	2	2	3	2	1	7	2	14	23	23
2	33	1	1	1	3	1	2	1	12	12	10	5	18	26	22
1	67	3	1	1	5	2	2	2	20	19	21	6	27	35	30
1	29	1	5	1	4	2	2	3	2	10	11	0	16	20	28
1	32	1	1	1	4	3	2	3	17	2	14	6	9	10	12
2	57	4	1	2	4	2	2	2	8	6	8	2	18	27	22
2	59	3	6	2	2	3	2	3	14	14	14	4	9	20	18
1	65	4	1	2	1	4	1	4	8	1	6	8	8	13	27
1	67	4	6	3	4	1	1	1	1	2	1	0	22	27	28
2	23	3	6	2	1	1	1	1	0	2	0	1	24	28	28
2	70	3	6	3	2	3	2	3	12	10	12	7	5	5	13
1	69	4	6	1	1	2	2	2	4	4	7	0	16	23	30
2	72	3	6	2	4	1	1	1	0	0	0	0	18	24	18
2	76	3	6	1	4	2	1	3	3	1	8	4	15	23	27
2	42	4	1	1	3	1	1	1	4	0	2	1	13	17	14
1	79	3	6	2	3	3	3	3	4	3	6	2	9	12	19
2	81	3	6	2	4	1	1	2	0	1	1	0	21	28	25
2	76	3	6	3	1	2	1	2	7	2	7	1	17	21	17
1	29	1	4	3	3	1	2	1	1	2	1	0	26	26	29
1	65	3	1	1	3	2	2	3	5	6	9	5	15	17	22
1	49	1	1	1	1	3	3	3	9	13	14	4	10	11	23
1	57	2	1	1	4	1	1	2	1	0	5	2	25	31	28
1	45	3	1	1	2	3	3	3	10	8	11	2	10	22	12
2	42	3	1	3	4	1	1	3	2	0	6	0	13	27	29
2	28	1	6	2	2	1	1	1	0	0	0	0	9	10	6
1	59	3	1	3	4	1	1	2	0	0	0	2	25	27	28
1	47	1	1	1	5	4	1	4	5	3	5	3	19	21	24
1	49	4	1	2	1	2	1	2	0	5	0	0	17	20	21
1	70	4	6	2	4	2	2	1	2	2	4	0	25	26	30
2	44	3	1	2	3	1	1	3	0	1	6	1	21	20	27
1	61	3	6	3	3	2	1	2	3	5	7	2	14	16	14
1	66	4	6	2	3	4	2	3	15	7	10	7	7	11	16
2	28	3	1	1	5	4	4	3	0	0	0	1	27	32	26
1	54	1	1	1	4	2	1	2	0	1	0	0	18	24	21
1	53	4	1	2	3	2	1	3	6	3	6	2	9	11	18
1	38	3	1	1	2	2	1	2	1	1	6	1	19	16	20
1	59	3	6	3	3	1	2	3	4	4	9	4	14	17	14
2	53	3	1	2	4	1	1	2	0	0	2	2	17	23	17
1	39	3	1	2	2	2	2	3	11	10	13	2	16	19	28
2	70	3	6	2	4	2	1	2	3	3	6	2	16	25	25
1	67	4	6	1	4	1	1	2	2	5	6	1	20	29	19
1	70	4	6	2	2	2	2	2	8	6	7	3	16	20	16
1	62	2	6	2	4	1	1	1	0	0	0	0	27	32	30
1	64	3	1	1	4	1	1	2	6	4	10	0	12	21	23
1	58	3	6	2	1	2	2	4	3	10	18	4	9	13	27
2	54	1	5	1	2	2	1	3	3	2	2	0	18	24	22
1	62	3	1	3	3	1	1	1	1	0	2	1	22	33	22
1	58	3	1	2	4	1	1	2	0	0	1	1	24	24	30
2	66	2	6	2	3	3	2	3	3	1	6	0	15	20	25
2	68	2	6	2	4	1	1	2	2	1	7	2	23	31	30
2	57	3	1	1	4	1	1	2	0	0	3	1	23	30	29
1	20	1	4	2	5	1	2	2	3	10	9	2	22	30	30
2	51	3	1	2	3	4	3	4	21	10	18	7	9	20	23
1	39	3	1	3	2	2	1	3	1	0	2	0	19	26	24
2	55	4	1	2	5	2	2	2	4	7	8	0	19	25	22
2	47	2	5	1	3	2	1	1	4	6	3	0	23	15	14
1	56	3	1	2	3	2	1	2	9	2	8	1	12	22	22
1	50	2	1	3	5	3	1	3	7	0	10	5	10	10	16
1	19	3	1	1	2	4	4	4	21	21	21	8	27	35	30
1	66	3	6	3	4	1	1	2	1	1	4	0	17	20	18
1	65	4	6	2	2	1	1	1	0	0	0	0	18	26	22
1	58	2	1	2	4	1	1	1	3	0	1	0	18	14	24
2	26	3	1	1	4	2	1	3	8	5	8	3	15	12	22
2	40	3	1	2	5	2	1	2	6	2	5	2	21	31	23
1	32	2	1	2	5	2	1	2	2	0	6	3	15	31	20
1	61	1	1	3	2	2	1	4	0	0	6	0	22	23	26
2	73	4	6	2	4	2	2	2	8	8	9	3	14	17	23
1	57	4	5	3	2	1	1	2	1	0	3	4	18	17	26
2	74	2	6	1	4	1	1	1	0	0	0	0	22	23	26
2	86	2	6	2	4	1	1	2	0	1	5	0	21	27	25
1	74	3	1	3	3	2	2	3	6	6	7	2	11	12	11
1	31	1	1	2	5	3	3	3	17	18	15	8	23	30	25
1	57	3	1	1	6	2	1	2	10	11	10	2	15	20	19
1	61	4	1	3	4	1	3	1	5	12	0	3	22	23	26
1	76	4	6	2	3	1	1	1	3	1	1	2	20	27	23
2	60	4	1	2	4	1	2	2	1	1	4	3	27	28	26
1	46	3	1	3	2	2	2	2	7	1	3	4	15	22	13
2	58	1	1	3	3	2	1	1	0	1	0	0	18	24	24
2	76	3	6	2	5	2	1	2	5	5	5	1	18	27	24
2	24	1	1	2	3	3	3	3	11	9	10	3	12	16	19
2	28	1	1	1	3	1	2	3	15	13	12	3	13	21	19
1	51	3	1	2	4	2	1	2	4	0	4	4	19	29	26
1	27	1	4	1	5	1	1	2	4	4	7	4	21	25	29
2	42	4	5	2	1	4	2	2	10	1	4	6	6	5	7
1	64	2	1	2	4	1	1	1	0	0	0	0	26	31	30
2	67	3	6	2	4	1	1	2	4	1	7	2	19	28	23
2	27	1	1	2	2	2	1	2	0	0	2	2	19	19	22
2	47	3	1	2	3	2	1	1	2	1	1	3	16	20	24
2	46	2	1	1	5	1	1	2	1	1	5	2	24	28	29
2	26	1	1	3	4	3	2	4	16	14	17	8	13	14	6
2	43	3	1	1	3	2	3	2	9	7	12	4	13	15	15
2	50	3	1	3	4	2	1	2	7	5	7	4	18	21	18
1	48	3	4	1	5	2	2	1	3	2	5	1	23	20	20
1	54	1	5	1	2	2	1	1	2	1	1	0	17	12	25
2	65	3	6	2	4	1	1	1	1	1	0	0	26	30	16
1	22	2	1	2	4	1	1	2	6	5	9	3	14	28	25
2	43	2	1	1	4	2	1	2	0	0	3	1	15	22	26
1	44	3	1	2	1	2	2	2	14	13	13	4	10	19	16
2	55	1	5	1	1	2	2	2	13	11	15	2	13	10	24
2	74	1	6	1	2	2	3	2	1	2	0	2	13	14	10
1	43	3	1	1	3	2	1	2	6	4	8	4	13	22	21
1	67	4	6	3	4	1	2	2	1	2	1	0	19	24	28
2	25	1	1	2	4	4	3	2	4	7	6	4	18	26	20
2	30	3	1	2	3	4	2	4	13	13	13	7	20	28	24
2	47	3	1	2	4	2	1	2	4	3	6	6	25	32	26
2	52	1	1	1	4	3	3	3	6	2	9	8	14	18	6
1	59	3	1	1	4	1	1	1	0	0	0	0	26	33	29
2	26	1	1	2	1	4	1	2	12	1	4	4	7	5	11
1	31	1	1	1	2	2	1	2	3	1	3	2	20	32	16
1	48	2	1	1	5	2	2	2	4	7	8	4	24	29	20
2	49	3	1	2	3	1	1	1	0	0	0	2	12	17	21
1	50	4	1	2	2	3	1	4	6	1	11	1	7	10	30
1	70	3	6	1	4	2	1	2	5	3	3	0	17	24	20
1	47	2	1	3	3	1	1	1	1	0	3	0	15	19	24
2	51	1	1	2	2	2	1	2	3	3	3	2	25	28	25
1	54	1	1	2	3	2	1	2	3	1	6	2	18	25	18
1	58	1	6	2	3	2	2	2	6	9	14	7	20	26	30
1	57	2	1	3	4	2	2	2	5	2	7	3	7	11	26
1	69	3	6	2	4	1	1	1	0	0	0	0	24	19	18
1	35	3	1	1	4	2	1	3	4	2	7	0	11	30	30
1	63	1	5	1	2	4	1	4	14	2	11	2	8	12	23
1	35	1	1	2	2	2	1	3	5	1	6	3	16	16	24
2	44	1	1	1	4	1	1	1	0	0	0	0	27	35	30
1	56	3	1	3	4	1	1	2	0	0	0	1	26	33	28
2	69	2	6	2	4	1	1	2	5	0	5	0	15	21	24
2	70	3	1	2	4	1	1	1	0	1	2	0	21	26	29
1	56	4	1	1	5	2	2	3	16	11	8	2	16	23	17
2	20	1	1	2	2	3	1	3	11	3	10	3	13	9	17
2	63	3	6	1	2	1	2	1	4	5	7	1	23	26	26
1	56	4	1	3	3	2	1	2	6	4	5	2	15	20	24
2	58	3	1	1	5	1	1	2	2	4	7	4	23	22	29
1	24	1	1	2	4	2	2	2	1	1	6	3	20	17	27
2	34	1	1	2	4	1	1	2	0	0	0	1	26	25	29
2	80	3	6	1	4	1	1	2	3	0	4	2	20	33	20
1	46	1	1	2	3	3	2	2	10	13	8	4	15	20	18
2	83	4	6	2	3	3	2	2	7	2	6	1	10	14	14
2	58	1	1	2	4	1	1	1	0	0	0	0	14	19	28
2	70	1	6	2	2	1	2	1	4	1	3	0	15	22	19
1	41	3	1	1	3	2	2	2	14	11	16	2	16	29	22
1	38	3	1	3	1	4	3	3	13	12	18	4	5	18	20
1	51	4	1	2	2	1	1	1	8	5	6	2	18	19	16
1	25	2	4	1	4	4	2	3	8	10	13	3	12	16	25
1	58	3	1	3	4	2	1	2	2	0	0	0	27	32	30
2	61	1	6	3	1	1	1	2	2	4	0	3	20	13	7
2	58	4	1	3	3	1	1	2	2	0	0	1	15	15	11
1	66	3	6	1	4	3	1	2	1	1	3	1	13	25	22
2	47	3	1	1	4	2	3	3	13	15	15	7	22	32	26
1	45	3	1	2	2	2	1	3	5	1	6	4	17	24	27
2	50	3	1	1	2	1	2	2	0	2	1	0	17	21	19
1	56	1	6	3	3	4	2	3	20	3	10	5	4	7	11
1	30	3	1	2	3	1	4	2	18	17	20	6	24	30	25
1	32	3	1	1	3	3	2	3	9	6	12	4	12	21	12
2	56	1	1	2	1	2	1	2	7	2	3	1	11	18	25
1	30	2	1	2	3	3	1	4	4	2	5	2	13	18	30
2	55	2	1	2	5	1	1	1	0	0	0	0	26	35	21
1	48	2	1	1	5	1	1	1	0	0	0	0	25	35	29
1	48	3	1	2	3	2	2	2	13	13	12	4	17	20	21
1	61	4	1	2	2	1	1	2	7	3	7	2	12	15	22
1	40	2	1	1	2	3	1	2	11	14	14	4	19	27	21
1	50	4	1	3	2	4	4	3	10	7	7	4	13	21	14
2	64	4	1	2	3	1	1	1	0	0	0	1	18	22	18
2	59	3	1	3	2	1	1	2	2	1	5	1	13	14	16
2	58	2	1	1	2	1	2	1	11	6	8	4	4	11	14
2	67	1	6	1	3	2	3	1	3	4	0	1	17	22	25
1	75	4	6	1	4	3	2	4	8	7	12	5	6	15	19
1	52	1	1	2	4	3	2	2	8	6	7	4	7	14	6
1	19	1	4	2	5	2	1	2	5	2	6	4	23	32	26
1	60	3	6	1	2	1	1	3	4	0	6	4	9	9	20
1	50	3	1	2	4	1	1	2	0	0	1	0	22	28	29
2	55	3	1	2	4	2	2	3	8	3	7	1	17	24	22
1	50	2	1	2	3	2	1	2	7	2	6	3	10	17	11
1	52	4	1	3	4	1	1	2	0	0	1	0	27	32	28
2	57	3	1	3	4	2	1	2	0	0	0	0	20	29	29
2	42	1	1	1	3	3	2	3	15	4	10	6	10	10	17
1	54	3	1	2	3	2	2	3	8	5	13	3	12	23	19
1	67	4	6	2	1	2	1	3	2	0	5	0	18	11	29
2	66	3	1	2	3	2	1	2	7	3	6	2	14	18	17
1	63	4	1	2	4	2	2	2	3	4	5	2	18	26	19
2	80	3	6	2	5	2	1	2	4	0	5	1	22	31	25
1	23	1	4	2	4	1	1	1	0	0	2	2	17	25	16
1	65	3	6	2	4	3	1	2	8	2	6	2	15	22	29
1	61	3	1	1	5	1	1	1	0	0	0	0	24	26	28
1	66	4	6	3	4	1	1	2	0	0	5	0	17	23	29
1	21	1	4	3	4	3	2	3	9	6	8	3	21	26	17
1	58	4	6	2	3	1	2	3	7	1	11	6	9	10	28
1	77	4	6	1	5	1	1	1	1	2	3	0	15	26	30
2	67	3	6	2	3	1	1	2	3	1	1	0	15	22	23
2	44	1	6	2	1	4	2	3	18	13	14	8	1	6	10
2	24	1	1	2	6	2	3	4	21	21	21	7	27	35	30
2	52	4	1	2	4	2	1	2	5	4	11	4	14	20	27
1	29	2	1	1	5	1	1	2	0	3	3	2	25	30	29
2	47	2	1	2	4	2	2	3	7	6	12	2	13	23	21
2	53	2	1	2	1	2	1	3	12	5	11	4	6	5	20
2	30	1	1	3	4	2	2	3	5	4	3	0	14	22	9
1	64	3	6	2	1	2	2	2	1	2	3	0	17	24	25
2	46	1	1	1	4	2	1	2	6	1	9	2	13	16	20
1	66	4	1	1	4	1	1	1	1	0	0	0	22	26	30
1	60	3	6	2	4	1	1	2	0	0	3	4	25	27	23
1	30	2	1	2	3	3	1	3	11	4	15	2	10	11	16
1	32	1	1	1	3	2	1	2	6	0	2	4	8	8	15
2	31	1	4	2	3	1	1	2	1	1	0	3	24	23	30
1	56	1	1	2	4	1	1	1	0	2	0	2	27	35	30
1	57	3	1	3	3	1	1	2	0	0	1	0	25	30	27
2	55	3	1	1	4	1	1	1	0	1	0	0	26	33	29
2	71	3	6	3	4	3	2	3	14	9	13	4	2	6	22
1	56	4	1	2	4	1	1	1	5	2	1	2	17	21	16
1	39	3	1	2	4	1	1	1	0	0	0	0	20	24	22
2	57	1	1	2	4	2	1	2	2	0	4	0	18	24	19
1	61	3	1	3	4	1	1	2	2	2	8	1	19	24	24
2	71	3	6	3	5	1	1	1	1	2	2	2	25	26	28
2	76	3	6	3	4	1	1	1	1	2	2	0	24	32	27
2	61	1	6	1	1	2	1	2	7	0	4	4	12	9	27
1	26	1	1	2	2	1	1	2	4	2	8	4	17	26	19
1	67	3	6	2	4	1	1	2	0	0	0	0	21	29	25
1	34	3	1	3	2	3	1	3	3	3	11	6	15	19	19
1	72	4	6	1	4	1	1	2	0	0	0	0	22	27	30
1	61	3	6	1	4	1	1	4	8	8	16	6	5	10	13
1	70	3	6	1	4	1	1	2	0	0	1	0	19	25	28
2	71	1	6	3	3	1	2	1	1	2	3	2	17	17	26
2	63	3	6	1	4	3	1	2	10	0	5	3	12	21	18
1	68	3	6	3	4	1	2	2	4	2	7	1	18	25	22
1	63	4	1	2	4	4	3	4	18	13	20	8	8	9	6
2	73	3	6	1	3	2	1	3	2	1	3	2	17	16	15
2	80	3	6	1	5	2	2	3	6	6	7	2	12	23	25
1	56	3	1	3	2	2	1	3	3	1	4	1	6	7	16
2	34	1	1	1	5	1	1	2	1	0	1	6	21	25	20
1	69	4	6	2	4	2	1	1	0	0	0	0	26	34	26
1	67	4	6	1	2	1	2	2	3	5	6	2	18	25	20
2	56	1	1	1	4	3	1	3	7	5	13	5	20	29	27
2	80	3	1	2	4	2	3	2	3	0	5	0	25	35	30
2	30	4	1	1	4	2	1	2	6	6	8	6	26	34	19
2	32	1	1	2	1	3	3	3	17	12	16	7	7	10	29
1	36	3	1	1	3	2	1	2	1	0	4	2	18	22	21
2	32	2	1	2	3	2	1	2	1	0	11	0	20	33	30
1	24	2	1	3	4	2	1	2	2	1	3	1	21	31	26
1	54	3	1	2	3	3	1	3	8	2	9	3	11	19	23
1	41	4	1	3	1	3	3	3	13	8	11	4	12	19	7
1	52	1	1	2	4	2	2	2	1	0	2	0	27	32	29
2	47	1	1	2	4	1	1	2	2	1	0	2	24	28	28
2	42	1	5	3	3	4	2	3	11	5	9	5	11	20	25
2	41	1	1	1	4	2	1	2	2	2	6	4	17	24	25
1	52	3	1	1	3	3	3	3	21	21	21	8	27	35	30
2	25	3	4	1	2	1	1	1	17	11	13	4	10	22	18
1	52	1	1	1	3	2	2	2	12	11	12	4	17	25	9
1	40	1	1	2	4	4	2	4	3	1	7	0	19	23	28
1	61	3	6	2	4	1	1	1	0	0	0	3	18	18	20
1	78	4	6	2	4	3	1	4	7	8	12	5	20	20	22
1	70	4	1	1	5	2	1	2	0	0	2	2	23	26	29
2	53	1	6	2	1	1	1	3	0	0	0	0	24	30	6
1	34	1	1	1	3	1	1	4	1	2	14	5	9	9	11
1	72	4	6	3	5	1	1	2	1	2	4	0	23	25	28
2	31	2	1	2	3	1	2	1	13	11	9	3	9	17	20
2	53	3	1	1	4	1	1	1	1	0	0	0	25	31	30
2	37	4	1	2	4	1	2	4	12	8	10	4	12	20	20
1	65	1	6	2	2	2	2	2	8	3	8	4	20	27	29
2	52	4	1	1	4	1	1	2	0	0	0	0	18	22	29
2	38	3	1	1	3	2	3	3	9	11	13	5	23	27	23
1	57	2	1	1	2	2	2	3	5	6	8	3	13	13	25
2	23	2	1	2	3	1	2	1	7	9	4	3	16	22	21
1	60	2	1	2	2	2	2	2	4	4	4	2	18	26	28
2	72	1	6	1	4	1	2	2	8	7	8	8	24	35	30
1	65	4	1	1	4	2	2	2	11	12	13	4	11	11	18
1	41	1	1	3	2	1	1	2	0	2	0	0	18	20	28
1	46	3	1	2	4	1	1	2	1	0	0	0	14	21	28
2	59	3	1	2	3	1	1	2	0	0	2	0	18	27	23
2	67	4	6	2	2	2	1	2	3	1	3	0	19	25	29
2	49	4	1	3	1	2	2	2	7	7	6	5	10	10	14
1	59	3	1	3	5	2	4	4	16	17	21	5	6	23	18
1	53	2	1	1	5	1	1	3	0	0	1	4	19	28	22
1	44	3	1	2	4	1	1	2	0	0	2	2	27	34	30
2	33	1	6	2	3	4	2	4	20	11	13	6	0	5	6
1	47	3	1	2	4	1	1	2	3	3	5	3	18	26	15
2	34	1	1	2	2	2	1	2	3	2	6	1	18	23	21
1	35	3	1	1	3	4	3	3	15	20	16	7	21	27	26
1	42	3	1	2	4	2	1	2	4	2	5	2	17	16	20
2	51	1	1	2	2	2	1	3	8	2	5	4	19	19	28
2	53	3	1	3	2	2	2	2	4	3	5	1	21	23	28
1	43	3	1	2	4	2	1	2	2	2	4	0	25	25	17
2	22	1	4	3	5	2	2	2	7	7	8	1	15	26	12
2	52	2	1	2	3	2	2	3	5	7	7	4	11	19	19
1	54	2	1	2	2	2	2	2	10	7	11	6	8	7	16
2	21	1	1	1	2	1	4	2	12	11	9	5	13	17	16
1	73	3	6	1	2	3	2	3	13	8	15	7	4	10	21
1	31	2	1	1	4	2	1	4	15	2	15	3	15	23	20
2	81	3	1	2	4	1	1	1	0	0	0	0	25	31	30
2	58	4	1	3	3	1	1	1	0	0	0	3	18	27	21
2	66	3	6	3	4	2	1	1	1	1	1	0	24	33	26
2	83	3	6	1	4	1	1	1	0	1	1	0	19	29	17
1	70	4	6	1	2	3	3	2	13	11	12	1	3	22	8
1	67	3	6	1	4	3	2	4	6	6	8	6	15	23	14
1	71	4	6	1	1	3	3	3	8	9	7	2	6	20	18
1	72	3	6	2	3	1	1	2	2	1	6	0	20	26	27
2	44	1	5	2	4	2	2	3	0	1	0	0	18	20	30
1	42	3	1	2	2	2	1	2	3	0	2	4	17	15	15
1	30	2	1	2	4	1	1	2	3	1	5	2	19	25	27
1	43	3	1	1	4	2	2	3	2	4	4	6	10	14	20
1	44	3	1	3	5	2	2	4	7	4	14	6	14	28	23
1	20	2	1	3	3	2	1	4	11	5	15	6	11	17	15
2	52	1	1	3	1	2	1	2	5	1	7	4	14	12	6
1	47	1	6	1	1	4	2	4	20	14	19	6	2	5	14
1	45	3	1	3	4	2	1	2	1	0	1	0	20	26	29
1	71	4	6	3	4	2	1	2	5	3	6	1	18	22	11
1	58	4	1	1	3	1	1	2	0	0	1	1	21	27	28
1	57	1	1	2	2	1	1	2	3	5	7	3	18	18	25
1	54	2	6	2	1	2	3	2	10	10	11	4	15	21	19
2	54	3	1	2	4	1	1	1	0	0	0	0	27	31	27
2	45	3	1	1	4	3	3	4	7	6	9	5	23	26	27
1	61	3	1	1	3	4	1	3	6	0	6	3	8	12	20
1	75	3	6	2	4	1	1	2	0	0	4	0	18	24	26
1	72	4	6	2	3	2	2	1	4	3	2	1	16	8	19
1	69	4	6	3	5	1	1	2	3	2	9	0	23	31	29
2	41	1	1	2	2	2	2	3	11	3	12	2	11	16	20
1	68	3	6	1	5	2	2	2	2	2	5	2	15	20	25
2	53	3	1	3	4	3	1	3	8	1	4	1	24	22	10
2	34	1	1	2	2	2	1	2	0	0	0	0	10	17	18
2	39	1	4	3	3	2	2	2	1	4	9	3	14	16	28
2	66	3	6	3	3	1	1	1	0	0	0	0	26	34	29
2	73	3	6	3	2	2	1	2	3	0	3	1	14	17	24
2	49	3	1	2	4	2	2	2	1	2	3	2	21	25	18
2	62	1	1	1	1	2	1	2	8	4	7	2	23	21	7
2	60	4	6	2	2	3	2	3	14	12	15	6	5	9	19
2	66	3	6	1	4	1	1	2	1	0	1	4	20	26	25
2	80	3	6	1	4	1	1	2	1	0	1	0	25	32	29
2	70	4	6	1	2	2	2	3	12	10	13	3	19	21	16
2	60	1	6	3	2	1	1	2	0	1	1	0	16	20	22
1	20	2	1	2	4	1	2	1	10	12	13	2	17	23	20
1	29	2	1	1	5	1	1	2	2	0	5	6	16	22	24
1	50	1	6	1	3	3	3	4	9	6	12	2	4	8	19
2	52	3	1	1	5	1	1	1	1	0	1	0	24	28	29
1	34	2	5	1	6	1	1	1	0	0	0	0	0	5	6
1	61	4	6	2	4	2	1	2	1	0	1	3	17	25	26
1	29	3	1	2	3	2	3	2	12	10	6	4	14	25	20
2	32	1	1	2	4	4	2	3	12	5	15	6	7	17	22
1	58	4	1	3	2	2	2	2	7	7	7	4	21	20	18
1	60	3	1	2	3	2	1	1	3	1	4	2	18	26	24
1	41	4	1	1	3	3	2	3	10	3	13	6	8	12	19
1	38	3	1	1	2	1	1	4	3	3	8	3	14	14	24
1	62	4	1	2	4	1	1	2	3	3	4	0	20	26	27
1	35	4	1	1	1	2	3	3	10	2	11	6	0	8	10
1	51	1	1	1	4	4	2	3	15	7	13	8	5	7	11
1	70	4	6	1	3	2	1	2	2	3	6	1	22	24	29
2	55	3	1	2	5	1	1	2	2	4	3	2	22	24	29
2	74	4	6	2	3	1	1	1	0	0	1	0	26	32	29
2	21	1	1	2	5	2	1	3	1	3	7	2	17	24	28
1	62	2	5	2	2	3	3	4	13	7	14	4	11	14	29
2	62	3	1	2	4	1	1	1	0	0	0	5	16	17	22
2	67	3	6	3	4	1	1	1	1	1	3	2	18	30	24
1	66	4	6	2	3	2	2	2	3	2	4	0	12	23	26
1	45	3	1	1	2	3	2	3	10	2	13	6	8	19	16
1	60	3	1	1	2	2	2	2	2	3	4	0	13	27	30
2	74	3	6	3	4	2	2	2	3	7	4	0	20	28	22
1	70	3	6	2	4	1	1	1	1	0	1	1	23	22	20
2	41	1	1	2	1	2	1	2	4	1	4	3	25	28	16
1	23	2	5	1	3	2	2	3	7	11	12	0	11	16	27
1	32	1	1	2	3	2	1	2	2	0	0	2	14	24	12
2	45	3	1	2	4	3	1	3	6	4	12	6	8	11	18
1	46	1	1	2	2	2	2	3	4	2	5	0	20	23	26
1	46	3	1	3	3	1	1	1	0	0	1	0	16	25	27
1	52	1	1	3	2	4	3	4	16	8	16	6	5	9	14
1	31	2	1	1	4	2	1	2	1	2	6	0	18	28	29
2	43	1	1	1	1	2	1	2	6	1	4	2	18	16	7
1	71	3	1	2	4	1	1	2	0	0	2	0	26	31	22
2	47	3	4	2	3	4	3	4	14	12	11	3	11	20	17
1	45	1	1	1	2	4	2	4	16	5	10	4	1	5	14
2	36	3	1	1	5	2	2	2	4	2	8	1	19	28	24
1	27	2	5	1	2	3	2	3	4	3	6	0	18	20	6
1	25	1	5	1	1	2	1	3	15	8	14	4	16	20	15
2	60	3	1	2	5	1	1	2	2	3	3	1	18	23	20
1	56	2	1	1	4	2	1	2	1	2	4	0	14	15	18
1	57	3	1	1	3	2	2	2	1	4	8	2	17	24	25
2	35	1	1	1	4	3	4	1	9	8	11	6	27	23	24
1	62	2	6	2	2	3	4	3	14	13	13	2	1	5	11
2	31	1	1	1	4	4	3	2	11	8	8	1	5	10	22
2	52	4	1	1	1	3	2	2	14	7	14	4	6	15	18
1	36	2	1	2	3	2	2	2	1	3	5	2	19	23	24
1	19	2	1	3	4	2	3	1	13	16	11	7	16	28	22
2	56	2	1	1	2	4	1	2	4	9	9	2	10	16	21
1	67	3	6	2	3	1	1	2	2	2	6	3	13	21	29
1	30	2	1	1	4	1	1	2	0	0	4	2	20	28	26
1	30	1	4	1	2	4	3	3	8	5	7	8	3	9	12
1	57	3	1	1	6	1	1	1	1	4	5	2	23	30	23
1	36	2	1	1	5	1	2	3	1	4	9	6	18	18	20
1	62	4	1	3	4	1	1	1	1	1	3	2	26	31	30
1	35	1	1	3	4	2	1	2	8	4	12	5	14	24	21
1	28	2	1	3	2	3	2	3	14	13	16	4	16	26	14
1	65	4	6	1	2	1	1	1	0	0	0	0	21	21	30
2	43	1	5	2	1	3	1	3	5	0	4	3	13	13	14
1	73	4	6	2	3	1	3	1	5	6	5	0	11	17	23
1	60	4	1	1	4	2	1	2	8	7	8	2	11	14	16
1	71	1	6	1	3	2	1	2	4	0	6	1	16	20	17
2	65	4	6	1	4	1	2	3	0	0	4	0	24	34	14
1	55	3	1	3	4	2	1	3	11	10	18	2	8	21	22
1	83	4	6	3	2	2	2	2	4	7	6	2	22	28	25
2	71	3	6	2	4	2	2	2	12	11	11	2	4	6	30
2	54	3	1	2	3	3	1	2	5	2	7	2	17	30	11
1	64	4	1	2	3	2	2	2	4	3	6	2	15	20	23
2	39	1	1	2	3	2	2	2	7	6	6	4	21	25	18
1	89	4	6	2	4	1	2	2	3	4	5	0	23	27	9
2	77	3	1	2	4	2	2	2	6	3	7	2	18	29	23
1	25	2	1	1	3	2	1	2	5	4	5	2	17	28	10
1	40	1	1	1	4	1	1	2	1	1	3	2	18	20	26
2	63	3	6	1	4	1	1	1	0	0	0	0	26	31	25
1	65	3	6	2	2	2	2	2	2	3	5	0	25	26	22
2	77	4	6	1	2	2	1	1	4	0	2	0	16	21	27
1	52	3	1	1	2	2	1	4	6	4	9	0	15	28	30
1	53	4	1	3	5	1	1	1	0	0	0	0	27	30	30
1	55	4	1	2	3	1	1	1	1	3	4	5	19	23	24
1	58	3	1	2	4	1	1	1	3	0	0	1	18	23	18
2	52	1	1	2	2	1	2	2	4	6	7	4	16	20	18
1	70	4	6	3	4	3	2	3	6	4	9	1	9	20	27
2	44	1	5	1	1	2	1	2	4	3	1	1	22	25	23
2	57	3	1	3	5	1	1	2	1	0	5	0	19	27	30
1	36	3	1	3	5	1	1	2	1	3	6	0	23	30	29
2	32	1	1	2	2	2	3	3	8	11	11	2	14	19	19
1	74	3	6	3	5	1	1	2	1	1	3	0	24	31	25
1	18	3	1	1	5	1	1	2	0	0	0	2	27	33	27
1	53	4	1	3	5	2	1	2	2	1	4	1	18	26	18
2	34	1	4	1	2	1	2	2	4	12	9	1	23	24	26
1	64	3	6	2	4	1	1	2	6	3	7	4	16	26	29
1	27	1	1	3	2	2	1	4	9	2	6	0	17	20	23
1	26	3	1	2	4	1	2	2	3	3	13	2	23	20	29
2	68	1	1	2	2	3	2	3	12	10	12	4	9	13	22
1	51	4	1	1	3	2	1	3	3	4	5	1	18	21	22
2	59	4	6	2	1	1	1	1	1	1	1	0	27	24	27
1	32	2	1	1	4	2	1	2	0	0	0	4	18	25	25
1	51	3	1	3	3	2	1	1	2	0	2	0	18	22	22
2	27	1	1	1	4	3	2	3	17	13	12	2	15	24	16
1	38	2	1	1	2	1	1	2	2	1	5	0	18	22	29
1	44	1	5	1	1	3	3	3	10	8	7	5	12	11	24
1	26	2	1	3	4	2	1	2	5	0	2	4	19	27	23
2	52	3	1	1	5	1	1	2	0	1	0	2	27	33	30
2	67	3	6	2	3	3	2	3	5	4	7	1	13	23	22
2	84	1	6	1	4	2	1	2	3	0	1	1	16	18	17
2	64	3	1	3	3	1	1	2	0	0	0	0	21	31	30
2	55	3	1	2	2	2	1	2	4	6	6	2	17	25	23
2	60	3	1	3	2	2	2	3	7	5	7	4	9	15	20
2	66	3	6	3	3	2	1	1	0	0	0	2	25	28	30
2	59	1	5	3	1	2	2	2	6	6	7	5	9	25	18
2	66	4	6	2	3	2	3	2	7	12	11	2	21	29	25
2	61	3	1	3	4	2	1	2	0	0	0	0	26	29	30
2	80	3	1	2	4	2	1	1	1	0	3	1	24	29	26
1	65	4	6	2	4	2	2	1	1	3	2	1	18	32	29
2	83	3	6	2	4	3	2	3	11	7	9	4	15	25	27
2	75	3	1	3	2	1	1	1	0	0	0	0	27	35	30
1	26	2	4	3	4	3	3	3	11	10	13	4	11	18	22
2	81	3	6	1	4	1	1	2	6	6	8	3	13	15	12
2	51	4	1	2	3	2	1	3	8	3	4	0	15	14	28
2	31	1	1	3	3	2	3	2	11	14	12	4	17	24	26
2	38	3	1	2	3	2	1	2	2	1	5	3	18	21	22
2	39	3	1	2	4	1	1	3	1	1	5	2	17	27	28
2	53	2	1	1	3	3	1	2	7	2	5	2	13	20	20
1	30	2	1	1	5	1	1	4	6	7	13	5	20	24	20
1	24	3	4	1	2	3	2	4	6	2	14	5	17	25	18
1	48	3	5	3	1	4	4	4	19	20	21	8	6	9	13
1	52	3	1	3	2	2	1	3	2	0	3	2	19	21	28
1	49	1	5	2	1	3	3	3	8	12	12	7	6	9	25
2	53	3	1	1	5	1	1	1	0	0	4	2	25	29	30
2	50	1	5	2	1	4	4	4	17	12	17	7	0	5	9
1	60	3	5	2	2	1	2	3	7	6	10	2	5	10	22
2	54	1	5	1	1	1	1	1	0	0	0	1	16	11	30
1	24	2	1	2	3	1	1	1	0	0	0	2	21	24	25
1	71	4	6	2	4	2	1	1	0	0	1	4	18	18	23
1	51	3	1	3	4	1	1	2	3	0	5	6	22	28	28
2	54	3	1	3	2	3	1	3	6	4	8	2	13	22	24
1	59	3	1	1	2	3	1	4	4	3	6	2	16	19	24
1	53	3	1	1	5	1	1	2	0	0	4	2	18	28	22
1	46	3	1	3	4	2	2	2	1	2	4	5	20	31	23
1	57	1	1	1	4	1	1	1	0	0	1	0	26	32	30
1	36	1	1	2	5	2	1	1	1	0	5	0	26	33	24
2	29	3	1	1	4	3	3	4	16	15	19	5	18	31	23
1	37	3	1	2	3	2	1	3	6	2	11	3	14	24	24
1	63	3	6	1	4	2	1	2	4	3	10	1	13	22	28
2	56	2	1	3	5	2	1	4	2	2	1	0	25	30	27
1	60	3	1	2	4	1	1	2	1	0	2	0	26	32	29
2	70	4	6	1	1	2	1	3	3	1	7	1	17	16	15
1	69	3	6	3	4	1	1	2	0	0	0	0	27	33	30
2	19	4	1	3	3	2	2	2	15	13	11	5	17	22	20
1	47	3	1	1	4	2	2	2	0	1	1	2	17	20	18
1	61	4	1	1	3	2	1	2	0	1	4	6	22	16	18
1	58	3	1	2	3	2	1	2	5	3	7	2	13	18	28
2	18	1	4	2	4	3	1	4	10	3	13	6	15	18	14
2	58	3	1	3	3	2	2	3	7	3	8	4	15	25	20
1	49	4	1	1	3	3	3	3	13	13	13	4	0	15	18
2	76	3	6	3	5	1	1	1	0	0	2	0	25	28	24
2	75	3	1	3	4	2	3	2	10	8	15	8	15	25	18
1	73	4	6	3	2	1	1	1	4	1	2	1	15	22	17
2	54	1	1	1	5	1	1	2	3	2	4	2	13	20	13
1	20	1	4	2	4	3	3	3	16	8	13	0	19	29	30
2	59	4	1	2	2	3	3	3	11	13	9	4	18	21	21
1	22	1	1	1	2	3	2	2	11	9	10	4	15	20	21
1	58	1	6	3	1	3	2	4	13	8	10	4	5	7	11
1	38	1	1	2	2	3	2	2	15	7	11	4	14	11	11
2	27	1	1	1	4	2	2	2	4	3	5	2	18	25	22
2	29	1	1	2	3	2	2	2	11	13	13	4	14	20	18
2	32	2	1	1	4	1	1	2	0	0	4	4	25	34	22
1	56	4	5	1	1	2	2	2	9	9	12	4	14	18	18
1	67	3	6	2	2	2	2	3	9	6	8	2	12	20	22
2	20	1	1	3	3	2	2	4	4	6	10	2	15	21	21
2	22	1	1	3	4	4	3	4	14	8	15	3	12	10	17
2	21	1	1	1	2	1	2	1	14	17	15	5	9	22	23
